# Supplementary material for: Strawberry atlas: Fragaria vesca gene expression atlas for strawberry genomics
Source: PeerJ. 2026 Feb 5;14:e20740. doi: 10.7717/peerj.20740 (PMC12883160; doi:10.7717/peerj.20740)
Supplement: Supplemental Information 12 [file peerj-14-20740-s012.xlsx]

## Sheet: Table S1
scientific_name	curate_group	tissue	accession (YW: Yellow Wonder, H4: Hawaii-4, RG: Ruegen)	tissue/dev stage	bioproject	biosample	experiment	run	sra_primary	sra_sample	sra_study	lib_layout	lib_strategy	lib_source	lib_selection	instrument	total_spots	total_bases	lab	center	pubmed_id
Fragaria vesca	anthers	Anthers from stage 10 flowers	YW	Anthers-stage10	PRJNA234024	SAMN02581128	SRX426242	SRR1107612	SRA123923	SRS529789	SRP035308	single	RNA-Seq	TRANSCRIPTOMIC	PolyA	Illumina HiSeq 2000	22653425			University of Maryland
Fragaria vesca	anthers	Anthers from stage 10 flowers	YW	Anthers-stage10	PRJNA234024	SAMN02581127	SRX426236	SRR1107611	SRA123923	SRS529788	SRP035308	single	RNA-Seq	TRANSCRIPTOMIC	PolyA	Illumina HiSeq 2000	24531314			University of Maryland
Fragaria vesca	anthers	Anthers from stage 11 flowers	YW	Anthers-stage11	PRJNA234024	SAMN02581130	SRX426245	SRR1107639	SRA123923	SRS529792	SRP035308	single	RNA-Seq	TRANSCRIPTOMIC	PolyA	Illumina HiSeq 2000	22818367			University of Maryland
Fragaria vesca	anthers	Anthers from stage 11 flowers	YW	Anthers-stage11	PRJNA234024	SAMN02581129	SRX426243	SRR1107613	SRA123923	SRS529790	SRP035308	single	RNA-Seq	TRANSCRIPTOMIC	PolyA	Illumina HiSeq 2000	25962056			University of Maryland
Fragaria vesca	anthers	Anthers from stage 12 flowers	YW	Anthers-stage12	PRJNA234024	SAMN02581132	SRX426479	SRR1107953	SRA123923	SRS530038	SRP035308	single	RNA-Seq	TRANSCRIPTOMIC	PolyA	Illumina HiSeq 2000	25469925			University of Maryland
Fragaria vesca	anthers	Anthers from stage 12 flowers	YW	Anthers-stage12	PRJNA234024	SAMN02581131	SRX426476	SRR1107952	SRA123923	SRS530037	SRP035308	single	RNA-Seq	TRANSCRIPTOMIC	PolyA	Illumina HiSeq 2000	21375285			University of Maryland
Fragaria vesca	anthers	Anthers from stage 6 or 7 flowers	YW	Anthers-stage6-7	PRJNA234024	SAMN02580430	SRX424603	SRR1106125	SRA123923	SRS528276	SRP035308	single	RNA-Seq	TRANSCRIPTOMIC	unspecified	Illumina HiSeq 2000	64090728			University of Maryland
Fragaria vesca	anthers	Anthers from stage 9 flowers	YW	Anthers-stage9	PRJNA234024	SAMN02581126	SRX425880	SRR1107189	SRA123923	SRS529507	SRP035308	single	RNA-Seq	TRANSCRIPTOMIC	PolyA	Illumina HiSeq 2000	24603463			University of Maryland
Fragaria vesca	anthers	Anthers from stage 9 flowers	YW	Anthers-stage9	PRJNA234024	SAMN02581125	SRX425879	SRR1107179	SRA123923	SRS529506	SRP035308	single	RNA-Seq	TRANSCRIPTOMIC	PolyA	Illumina HiSeq 2000	20675992			University of Maryland
Fragaria vesca	carpels	Carpels from stage 10 flowers	YW	Carpels-stage10	PRJNA234024	SAMN02581140	SRX426504	SRR1107980	SRA123923	SRS530059	SRP035308	single	RNA-Seq	TRANSCRIPTOMIC	PolyA	Illumina HiSeq 2000	25284509			University of Maryland
Fragaria vesca	carpels	Carpels from stage 10 flowers	YW	Carpels-stage10	PRJNA234024	SAMN02581138	SRX426503	SRR1107979	SRA123923	SRS530058	SRP035308	single	RNA-Seq	TRANSCRIPTOMIC	PolyA	Illumina HiSeq 2000	28018814			University of Maryland
Fragaria vesca	carpels	Carpels from stage 12 flowers	YW	Carpels-stage12	PRJNA234024	SAMN02581217	SRX426506	SRR1107982	SRA123923	SRS530061	SRP035308	single	RNA-Seq	TRANSCRIPTOMIC	PolyA	Illumina HiSeq 2000	31887743			University of Maryland
Fragaria vesca	carpels	Carpels from stage 12 flowers	YW	Carpels-stage12	PRJNA234024	SAMN02581141	SRX426505	SRR1107981	SRA123923	SRS530060	SRP035308	single	RNA-Seq	TRANSCRIPTOMIC	PolyA	Illumina HiSeq 2000	60705678			University of Maryland
Fragaria vesca	carpels	Carpels from stage 7 or 8 flowers	YW	Carpels-stage7-8	PRJNA234024	SAMN02581134	SRX426481	SRR1107956	SRA123923	SRS530040	SRP035308	single	RNA-Seq	TRANSCRIPTOMIC	PolyA	Illumina HiSeq 2000	39448525			University of Maryland
Fragaria vesca	carpels	Carpels from stage 7 or 8 flowers	YW	Carpels-stage7-8	PRJNA234024	SAMN02581133	SRX426480	SRR1107955	SRA123923	SRS530039	SRP035308	single	RNA-Seq	TRANSCRIPTOMIC	PolyA	Illumina HiSeq 2000	37479936			University of Maryland
Fragaria vesca	carpels	Carpels from stage 9 flowers	YW	Carpels-stage9	PRJNA234024	SAMN02581137	SRX426502	SRR1107978	SRA123923	SRS530057	SRP035308	single	RNA-Seq	TRANSCRIPTOMIC	PolyA	Illumina HiSeq 2000	39009005			University of Maryland
Fragaria vesca	carpels	Carpels from stage 9 flowers	YW	Carpels-stage9	PRJNA234024	SAMN02581135	SRX426501	SRR1107977	SRA123923	SRS530056	SRP035308	single	RNA-Seq	TRANSCRIPTOMIC	PolyA	Illumina HiSeq 2000	42153329			University of Maryland
Fragaria vesca	early_fruit	Stage 2 carpel walls (Also called ovary walls or achene wall) replicate 2: ovary wall harvested at about 3 DPA	YW	Early_fruit-carpel-stage2	PRJNA187983	SAMN01911336	SRX225661	SRR674042	SRA065786	SRS390755	SRP018410	single	FL-cDNA	TRANSCRIPTOMIC	RANDOM	Illumina Genome Analyzer II	29477422	1503348522	Bioinformatics lab	Towson University	27997733
Fragaria vesca	early_fruit	Stage 2 carpel walls (Also called ovary walls or achene wall) replicate 1: ovary wall harvested at about 3 DPA	YW	Early_fruit-carpel-stage2	PRJNA187983	SAMN01911335	SRX225660	SRR674041	SRA065786	SRS390754	SRP018410	single	FL-cDNA	TRANSCRIPTOMIC	RANDOM	Illumina Genome Analyzer II	29577054	1508429754	Bioinformatics lab	Towson University	27997733
Fragaria vesca	early_fruit	Stage 3 carpel walls (Also called ovary walls or achene wall) replicate 2: ovary wall harvested at about 6 DPA	YW	Early_fruit-carpel-stage3	PRJNA187983	SAMN01911338	SRX225663	SRR674044	SRA065786	SRS390757	SRP018410	single	FL-cDNA	TRANSCRIPTOMIC	RANDOM	Illumina Genome Analyzer II	19153287			Towson University
Fragaria vesca	early_fruit	Stage 3 carpel walls (Also called ovary walls or achene wall) replicate 1: ovary wall harvested at about 6 DPA	YW	Early_fruit-carpel-stage3	PRJNA187983	SAMN01911337	SRX225662	SRR674043	SRA065786	SRS390756	SRP018410	single	FL-cDNA	TRANSCRIPTOMIC	RANDOM	Illumina Genome Analyzer II	19106795			Towson University
Fragaria vesca	early_fruit	Stage 4 carpel walls (Also called ovary walls or achene wall) replicate 2: ovary wall harvested at about 9 DPA	YW	Early_fruit-carpel-stage4	PRJNA187983	SAMN01911340	SRX225665	SRR674046	SRA065786	SRS390759	SRP018410	single	FL-cDNA	TRANSCRIPTOMIC	RANDOM	Illumina Genome Analyzer II	33129357			Towson University
Fragaria vesca	early_fruit	Stage 4 carpel walls (Also called ovary walls or achene wall) replicate 1: ovary wall harvested at about 9 DPA	YW	Early_fruit-carpel-stage4	PRJNA187983	SAMN01911339	SRX225664	SRR674045	SRA065786	SRS390758	SRP018410	single	FL-cDNA	TRANSCRIPTOMIC	RANDOM	Illumina Genome Analyzer II	22345828			Towson University
Fragaria vesca	early_fruit	Stage 5 carpel walls (Also called ovary walls or achene wall) replicate 2: ovary wall harvested at about 12 DPA	YW	Early_fruit-carpel-stage5	PRJNA187983	SAMN01911342	SRX225667	SRR674048	SRA065786	SRS390761	SRP018410	single	FL-cDNA	TRANSCRIPTOMIC	RANDOM	Illumina Genome Analyzer II	32661675			Towson University
Fragaria vesca	early_fruit	Stage 5 carpel walls (Also called ovary walls or achene wall) replicate 1: ovary wall harvested at about 12 DPA	YW	Early_fruit-carpel-stage5	PRJNA187983	SAMN01911341	SRX225666	SRR674047	SRA065786	SRS390760	SRP018410	single	FL-cDNA	TRANSCRIPTOMIC	RANDOM	Illumina Genome Analyzer II	35771426			Towson University
Fragaria vesca	early_fruit	Stage 1 cortex replicate 2: cortex tissue dissected from receptacles of just opened flowers	YW	Early_fruit-cortex-stage1	PRJNA187983	SAMN01911354	SRX225679	SRR674060	SRA065786	SRS390773	SRP018410	single	FL-cDNA	TRANSCRIPTOMIC	RANDOM	Illumina Genome Analyzer II	31344160	1598552160	Bioinformatics lab	Towson University	27997733
Fragaria vesca	early_fruit	Stage 1 cortex replicate 1: cortex tissue dissected from receptacles of just opened flowers	YW	Early_fruit-cortex-stage1	PRJNA187983	SAMN01911353	SRX225678	SRR674059	SRA065786	SRS390772	SRP018410	single	FL-cDNA	TRANSCRIPTOMIC	RANDOM	Illumina Genome Analyzer II	26033187	1327692537	Bioinformatics lab	Towson University	27997733
Fragaria vesca	early_fruit	Stage 2 cortex replicate 2: cortex tissue dissected from receptacles of flowers ~3 DPA (carpels have pink stigma by then)	YW	Early_fruit-cortex-stage2	PRJNA187983	SAMN01911356	SRX225681	SRR674062	SRA065786	SRS390775	SRP018410	single	FL-cDNA	TRANSCRIPTOMIC	RANDOM	Illumina Genome Analyzer II	40257739	2053144689	Bioinformatics lab	Towson University	27997733
Fragaria vesca	early_fruit	Stage 2 cortex replicate 1: cortex tissue dissected from receptacles of flowers ~3 DPA (carpels have pink stigma by then)	YW	Early_fruit-cortex-stage2	PRJNA187983	SAMN01911355	SRX225680	SRR674061	SRA065786	SRS390774	SRP018410	single	FL-cDNA	TRANSCRIPTOMIC	RANDOM	Illumina Genome Analyzer II	28948217	1476359067	Bioinformatics lab	Towson University	27997733
Fragaria vesca	early_fruit	Stage 3 cortex replicate 2: cortex tissue dissected from receptacles of flower at about 6 DPA	YW	Early_fruit-cortex-stage3	PRJNA187983	SAMN01911358	SRX225683	SRR674064	SRA065786	SRS390777	SRP018410	single	FL-cDNA	TRANSCRIPTOMIC	RANDOM	Illumina Genome Analyzer II	26409075			Towson University
Fragaria vesca	early_fruit	Stage 3 cortex replicate 1: cortex tissue dissected from receptacles of flower at about 6 DPA	YW	Early_fruit-cortex-stage3	PRJNA187983	SAMN01911357	SRX225682	SRR674063	SRA065786	SRS390776	SRP018410	single	FL-cDNA	TRANSCRIPTOMIC	RANDOM	Illumina Genome Analyzer II	32256187			Towson University
Fragaria vesca	early_fruit	Stage 4 cortex replicate 2: cortex tissue dissected from receptacles of flower at about 9 DPA	YW	Early_fruit-cortex-stage4	PRJNA187983	SAMN01911360	SRX225685	SRR674066	SRA065786	SRS390779	SRP018410	single	FL-cDNA	TRANSCRIPTOMIC	RANDOM	Illumina Genome Analyzer II	30189442			Towson University
Fragaria vesca	early_fruit	Stage 4 cortex replicate 1: cortex tissue dissected from receptacles of flower at about 9 DPA	YW	Early_fruit-cortex-stage4	PRJNA187983	SAMN01911359	SRX225684	SRR674065	SRA065786	SRS390778	SRP018410	single	FL-cDNA	TRANSCRIPTOMIC	RANDOM	Illumina Genome Analyzer II	30758544			Towson University
Fragaria vesca	early_fruit	Stage 5 cortex replicate 2: cortex tissue dissected from receptacles of flower at about 12 DPA	YW	Early_fruit-cortex-stage5	PRJNA187983	SAMN01911362	SRX225687	SRR674068	SRA065786	SRS390781	SRP018410	single	FL-cDNA	TRANSCRIPTOMIC	RANDOM	Illumina Genome Analyzer II	29344097			Towson University
Fragaria vesca	early_fruit	Stage 5 cortex replicate 1: cortex tissue dissected from receptacles of flower at about 12 DPA	YW	Early_fruit-cortex-stage5	PRJNA187983	SAMN01911361	SRX225686	SRR674067	SRA065786	SRS390780	SRP018410	single	FL-cDNA	TRANSCRIPTOMIC	RANDOM	Illumina Genome Analyzer II	26201986			Towson University
Fragaria vesca	early_fruit	Stage 1 pith replicate 2: pith tissue dissected from receptacles of just opened flowers	YW	Early_fruit-pith-stage1	PRJNA187983	SAMN01911344	SRX225669	SRR674050	SRA065786	SRS390763	SRP018410	single	FL-cDNA	TRANSCRIPTOMIC	RANDOM	Illumina Genome Analyzer II	26227096	1337581896	Bioinformatics lab	Towson University	27997733
Fragaria vesca	early_fruit	Stage 1 pith replicate 1: pith tissue dissected from receptacles of just opened flowers	YW	Early_fruit-pith-stage1	PRJNA187983	SAMN01911343	SRX225668	SRR674049	SRA065786	SRS390762	SRP018410	single	FL-cDNA	TRANSCRIPTOMIC	RANDOM	Illumina Genome Analyzer II	27430323	1398946473	Bioinformatics lab	Towson University	27997733
Fragaria vesca	early_fruit	Stage 2 pith replicate 2: pith tissue dissected from receptacles of flowers ~3 DPA (carpels have pink stigma by then)	YW	Early_fruit-pith-stage2	PRJNA187983	SAMN01911346	SRX225671	SRR674052	SRA065786	SRS390765	SRP018410	single	FL-cDNA	TRANSCRIPTOMIC	RANDOM	Illumina Genome Analyzer II	33753997	1721453847	Bioinformatics lab	Towson University	27997733
Fragaria vesca	early_fruit	Stage 2 pith replicate 1: pith tissue dissected from receptacles of flowers ~3 DPA (carpels have pink stigma by then)	YW	Early_fruit-pith-stage2	PRJNA187983	SAMN01911345	SRX225670	SRR674051	SRA065786	SRS390764	SRP018410	single	FL-cDNA	TRANSCRIPTOMIC	RANDOM	Illumina Genome Analyzer II	25614539	1306341489	Bioinformatics lab	Towson University	27997733
Fragaria vesca	early_fruit	Stage 3 pith replicate 2: pith tissue dissected from receptacles of flower at about 6 DPA	YW	Early_fruit-pith-stage3	PRJNA187983	SAMN01911348	SRX225673	SRR674054	SRA065786	SRS390767	SRP018410	single	FL-cDNA	TRANSCRIPTOMIC	RANDOM	Illumina Genome Analyzer II	34726841			Towson University
Fragaria vesca	early_fruit	Stage 3 pith replicate 1: pith tissue dissected from receptacles of flower at about 6 DPA	YW	Early_fruit-pith-stage3	PRJNA187983	SAMN01911347	SRX225672	SRR674053	SRA065786	SRS390766	SRP018410	single	FL-cDNA	TRANSCRIPTOMIC	RANDOM	Illumina Genome Analyzer II	29352126			Towson University
Fragaria vesca	early_fruit	Stage 4 pith replicate 2: pith tissue dissected from receptacles of flower at about 9 DPA	YW	Early_fruit-pith-stage4	PRJNA187983	SAMN01911350	SRX225675	SRR674056	SRA065786	SRS390769	SRP018410	single	FL-cDNA	TRANSCRIPTOMIC	RANDOM	Illumina Genome Analyzer II	33720878			Towson University
Fragaria vesca	early_fruit	Stage 4 pith replicate 1: pith tissue dissected from receptacles of flower at about 9 DPA	YW	Early_fruit-pith-stage4	PRJNA187983	SAMN01911349	SRX225674	SRR674055	SRA065786	SRS390768	SRP018410	single	FL-cDNA	TRANSCRIPTOMIC	RANDOM	Illumina Genome Analyzer II	29202233			Towson University
Fragaria vesca	early_fruit	Stage 5 pith replicate 2: pith tissue dissected from receptacles of flower at about 12 DPA	YW	Early_fruit-pith-stage5	PRJNA187983	SAMN01911352	SRX225677	SRR674058	SRA065786	SRS390771	SRP018410	single	FL-cDNA	TRANSCRIPTOMIC	RANDOM	Illumina Genome Analyzer II	40633560			Towson University
Fragaria vesca	early_fruit	Stage 5 pith replicate 1: pith tissue dissected from receptacles of flower at about 12 DPA	YW	Early_fruit-pith-stage5	PRJNA187983	SAMN01911351	SRX225676	SRR674057	SRA065786	SRS390770	SRP018410	single	FL-cDNA	TRANSCRIPTOMIC	RANDOM	Illumina Genome Analyzer II	31204559			Towson University
Fragaria vesca	flower	flower bud（WT_3F）	YW	Flower-stage1-6	PRJNA921816	SAMN32634350	SRX19024730	SRR23071540	SRA1573895	SRS16443840	SRP417256	paired	RNA-Seq	TRANSCRIPTOMIC	cDNA	Illumina NovaSeq 6000	26052691	7815807300	College of Horticulture and Forestry	Huazhong Agricultural University
Fragaria vesca	flower	flower bud（WT_2F）	YW	Flower-stage1-6	PRJNA921816	SAMN32634349	SRX19024729	SRR23071541	SRA1573895	SRS16443839	SRP417256	paired	RNA-Seq	TRANSCRIPTOMIC	cDNA	Illumina NovaSeq 6000	22637369	6791210700	College of Horticulture and Forestry	Huazhong Agricultural University
Fragaria vesca	flower	flower bud（WT_1F）	YW	Flower-stage1-6	PRJNA921816	SAMN32634348	SRX19024728	SRR23071542	SRA1573895	SRS16443838	SRP417256	paired	RNA-Seq	TRANSCRIPTOMIC	cDNA	Illumina NovaSeq 6000	24396780	7319034000	College of Horticulture and Forestry	Huazhong Agricultural University
Fragaria vesca	flower	Floral buds	YW	Flower-stage1-6	PRJNA869489	SAMN30308886	SRX17062750	SRR21047362	SRA1475177	SRS14646702	SRP392131	paired	RNA-Seq	TRANSCRIPTOMIC	cDNA	Illumina NovaSeq 6000	24698054	7409416200	College of Horticulture & Forestry
Fragaria vesca	flower	Floral buds	YW	Flower-stage1-6	PRJNA869489	SAMN30308885	SRX17062749	SRR21047363	SRA1475177	SRS14646701	SRP392131	paired	RNA-Seq	TRANSCRIPTOMIC	cDNA	Illumina NovaSeq 6000	34799088	10439726400	College of Horticulture & Forestry
Fragaria vesca	flower	Floral buds	YW	Flower-stage1-6	PRJNA869489	SAMN30308884	SRX17062748	SRR21047364	SRA1475177	SRS14646700	SRP392131	paired	RNA-Seq	TRANSCRIPTOMIC	cDNA	Illumina NovaSeq 6000	26474404	7942321200	College of Horticulture & Forestry
Fragaria vesca	flower	Floral buds	YW	Flower-stage1-6	PRJNA869489	SAMN30308883	SRX17062747	SRR21047365	SRA1475177	SRS14646699	SRP392131	paired	RNA-Seq	TRANSCRIPTOMIC	cDNA	Illumina NovaSeq 6000	28217730	8465319000	College of Horticulture & Forestry
Fragaria vesca	flower	Floral buds	YW	Flower-stage1-6	PRJNA869489	SAMN30308880	SRX17062746	SRR21047366	SRA1475177	SRS14646698	SRP392131	paired	RNA-Seq	TRANSCRIPTOMIC	cDNA	Illumina NovaSeq 6000	25381008	7614302400	College of Horticulture & Forestry
Fragaria vesca	flower	Floral Buds	YW	Flower-stage1-6	PRJNA869489	SAMN30308734	SRX17062745	SRR21047367	SRA1475177	SRS14646697	SRP392131	paired	RNA-Seq	TRANSCRIPTOMIC	cDNA	Illumina NovaSeq 6000	26858888	8057666400	College of Horticulture & Forestry
Fragaria vesca	late_fruit	Fruit flesh	NA	Late_fruit-gree stage	PRJNA629447	SAMN14838918	SRX8281244	SRR11721939	SRA1072870	SRS6605988	SRP260361	paired	RNA-Seq	TRANSCRIPTOMIC	RANDOM	HiSeq X Ten	20751068	6225320400		Institute of Vegetable Crop
Fragaria vesca	late_fruit	Fruit flesh	NA	Late_fruit-gree stage	PRJNA629447	SAMN14838917	SRX8281243	SRR11721940	SRA1072870	SRS6605987	SRP260361	paired	RNA-Seq	TRANSCRIPTOMIC	RANDOM	HiSeq X Ten	19856125	5956837500		Institute of Vegetable Crop
Fragaria vesca	late_fruit	Fruit flesh	NA	Late_fruit-gree stage	PRJNA629447	SAMN14838902	SRX8281242	SRR11721941	SRA1072870	SRS6605986	SRP260361	paired	RNA-Seq	TRANSCRIPTOMIC	RANDOM	HiSeq X Ten	19587569	5876270700		Institute of Vegetable Crop
Fragaria vesca	late_fruit	Fruit flesh	NA	Late_fruit-gree stage	PRJNA629447	SAMN14776554	SRX8281241	SRR11721942	SRA1072870	SRS6605985	SRP260361	paired	RNA-Seq	TRANSCRIPTOMIC	RANDOM	HiSeq X Ten	23625949	7087784700		Institute of Vegetable Crop
Fragaria vesca	late_fruit	Fruit flesh	NA	Late_fruit-gree stage	PRJNA629447	SAMN14838923	SRX8281240	SRR11721943	SRA1072870	SRS6605984	SRP260361	paired	RNA-Seq	TRANSCRIPTOMIC	RANDOM	HiSeq X Ten	23765622	7129686600		Institute of Vegetable Crop
Fragaria vesca	late_fruit	Fruit flesh	NA	Late_fruit-gree stage	PRJNA629447	SAMN14838922	SRX8281239	SRR11721944	SRA1072870	SRS6605983	SRP260361	paired	RNA-Seq	TRANSCRIPTOMIC	RANDOM	HiSeq X Ten	20642107	6192632100		Institute of Vegetable Crop
Fragaria vesca	late_fruit	Fruit flesh	NA	Late_fruit-gree stage	PRJNA629447	SAMN14838921	SRX8281238	SRR11721945	SRA1072870	SRS6605982	SRP260361	paired	RNA-Seq	TRANSCRIPTOMIC	RANDOM	HiSeq X Ten	20394205	6118261500		Institute of Vegetable Crop
Fragaria vesca	late_fruit	Fruit flesh	NA	Late_fruit-gree stage	PRJNA629447	SAMN14838920	SRX8281237	SRR11721946	SRA1072870	SRS6605981	SRP260361	paired	RNA-Seq	TRANSCRIPTOMIC	RANDOM	HiSeq X Ten	19689122	5906736600		Institute of Vegetable Crop
Fragaria vesca	late_fruit	Fruit flesh	NA	Late_fruit-gree stage	PRJNA629447	SAMN14838919	SRX8281236	SRR11721947	SRA1072870	SRS6605980	SRP260361	paired	RNA-Seq	TRANSCRIPTOMIC	RANDOM	HiSeq X Ten	19551468	5865440400		Institute of Vegetable Crop
Fragaria vesca	late_fruit	friut	RG	Late_fruit-ripe stage	PRJNA1007943	SAMN37106700	SRX21447022	SRR25722891	SRA1696772	SRS18683839	SRP456292	single	RNA-Seq	TRANSCRIPTOMIC	cDNA	Illumina HiSeq X	22332840	6699852000	School of Agriculture and Biology	shanghai jiaotong university
Fragaria vesca	late_fruit	friut	RG	Late_fruit-ripe stage	PRJNA1007943	SAMN37106700	SRX21447021	SRR25722892	SRA1696772	SRS18683839	SRP456292	single	RNA-Seq	TRANSCRIPTOMIC	cDNA	Illumina HiSeq X	21745081	6523524300	School of Agriculture and Biology	shanghai jiaotong university
Fragaria vesca	late_fruit	friut	RG	Late_fruit-ripe stage	PRJNA1007943	SAMN37106700	SRX21447020	SRR25722893	SRA1696772	SRS18683839	SRP456292	single	RNA-Seq	TRANSCRIPTOMIC	cDNA	Illumina HiSeq X	26817075	8045122500	School of Agriculture and Biology	shanghai jiaotong university
Fragaria vesca	late_fruit	fruit; mature fruits with brown achenes_rRNA depleted RNA[source_name]	NA	Late_fruit-ripe stage	PRJNA529808	SAMN11285874	SRX5599445	SRR8810732	SRA867624	SRS4554062	SRP189851	paired	RNA-Seq	TRANSCRIPTOMIC	cDNA	Illumina HiSeq 2500	77610557	23283167100		GEO
Fragaria vesca	late_fruit	fruit; mature fruits with brown achenes_rRNA depleted RNA[source_name]	NA	Late_fruit-ripe stage	PRJNA529808	SAMN11285875	SRX5599444	SRR8810731	SRA867624	SRS4554061	SRP189851	paired	RNA-Seq	TRANSCRIPTOMIC	cDNA	Illumina HiSeq 2500	85846029	25753808700		GEO
Fragaria vesca	late_fruit	fruit; mature fruits with brown achenes_rRNA depleted RNA[source_name]	NA	Late_fruit-ripe stage	PRJNA529808	SAMN11285876	SRX5599443	SRR8810730	SRA867624	SRS4554060	SRP189851	paired	RNA-Seq	TRANSCRIPTOMIC	cDNA	Illumina HiSeq 2500	94360342	28308102600		GEO
Fragaria vesca	late_fruit	fruit; mature fruits with yellow achenes_rRNA depleted RNA[source_name]	NA	Late_fruit-ripe stage	PRJNA529808	SAMN11285877	SRX5599442	SRR8810729	SRA867624	SRS4554059	SRP189851	paired	RNA-Seq	TRANSCRIPTOMIC	cDNA	Illumina HiSeq 2500	93978612	28193583600		GEO
Fragaria vesca	late_fruit	fruit; mature fruits with yellow achenes_rRNA depleted RNA[source_name]	NA	Late_fruit-ripe stage	PRJNA529808	SAMN11285878	SRX5599441	SRR8810728	SRA867624	SRS4554058	SRP189851	paired	RNA-Seq	TRANSCRIPTOMIC	cDNA	Illumina HiSeq 2500	90899610	27269883000		GEO
Fragaria vesca	late_fruit	fruit; mature fruits with yellow achenes_rRNA depleted RNA[source_name]	NA	Late_fruit-ripe stage	PRJNA529808	SAMN11285879	SRX5599440	SRR8810727	SRA867624	SRS4554057	SRP189851	paired	RNA-Seq	TRANSCRIPTOMIC	cDNA	Illumina HiSeq 2500	87763591	26329077300		GEO
Fragaria vesca	late_fruit	fruit; mature fruits with brown achenes_polyA depleted RNA[source_name]	NA	Late_fruit-ripe stage	PRJNA529808	SAMN11285884	SRX5599435	SRR8810722	SRA867624	SRS4554052	SRP189851	paired	RNA-Seq	TRANSCRIPTOMIC	cDNA	Illumina HiSeq 2500	23826938	7148081400		GEO
Fragaria vesca	late_fruit	fruit; mature fruits with brown achenes_polyA depleted RNA[source_name]	NA	Late_fruit-ripe stage	PRJNA529808	SAMN11285886	SRX5599434	SRR8810721	SRA867624	SRS4554051	SRP189851	paired	RNA-Seq	TRANSCRIPTOMIC	cDNA	Illumina HiSeq 2500	33982964	10194889200		GEO
Fragaria vesca	late_fruit	fruit	RG	Late_fruit-ripe stage	PRJNA432863	SAMN08463949	SRX3646812	SRR6670116	SRA655399	SRS2911438	SRP132167	paired	RNA-Seq	TRANSCRIPTOMIC	Hybrid Selection	Illumina HiSeq 2500	27804389	8341316700	1. School of Life Sciences and Biotechnology	Shanghai Jiaotong university
Fragaria vesca	late_fruit	fruit	RG	Late_fruit-ripe stage	PRJNA432863	SAMN08463950	SRX3646811	SRR6670117	SRA655399	SRS2911437	SRP132167	paired	RNA-Seq	TRANSCRIPTOMIC	Hybrid Selection	Illumina HiSeq 2500	17553174	5265952200	1. School of Life Sciences and Biotechnology	Shanghai Jiaotong university
Fragaria vesca	late_fruit	fruit	RG	Late_fruit-ripe stage	PRJNA432863	SAMN08463947	SRX3646810	SRR6670118	SRA655399	SRS2911436	SRP132167	paired	RNA-Seq	TRANSCRIPTOMIC	Hybrid Selection	Illumina HiSeq 2500	25040472	7512141600	1. School of Life Sciences and Biotechnology	Shanghai Jiaotong university
Fragaria vesca	late_fruit	fruit	RG	Late_fruit-ripe stage	PRJNA432863	SAMN08463948	SRX3646809	SRR6670119	SRA655399	SRS2911435	SRP132167	paired	RNA-Seq	TRANSCRIPTOMIC	Hybrid Selection	Illumina HiSeq 2500	23971369	7191410700	1. School of Life Sciences and Biotechnology	Shanghai Jiaotong university
Fragaria vesca	late_fruit	Ripe strawberries; Ripe strawberries[source_name]	NA	Late_fruit-ripe stage	PRJNA854385	SAMN29438961	SRX15950556	SRR19907792	SRA1470344	SRS13637215	SRP384346	paired	RNA-Seq	TRANSCRIPTOMIC	cDNA	Illumina HiSeq 2500	44990147	4499014700		Departamento de Caracterización Instituto de Ciencia y Tecnología de Alimentos y Nutrición (ICTAN)
Fragaria vesca	late_fruit	Ripe strawberries; Ripe strawberries[source_name]	NA	Late_fruit-ripe stage	PRJNA854385	SAMN29438962	SRX15950555	SRR19907793	SRA1470344	SRS13637214	SRP384346	paired	RNA-Seq	TRANSCRIPTOMIC	cDNA	Illumina HiSeq 2500	63742786	6374278600		Departamento de Caracterización Instituto de Ciencia y Tecnología de Alimentos y Nutrición (ICTAN)
Fragaria vesca	late_fruit	Ripe strawberries; Ripe strawberries[source_name]	NA	Late_fruit-ripe stage	PRJNA854385	SAMN29438963	SRX15950554	SRR19907794	SRA1470344	SRS13637213	SRP384346	paired	RNA-Seq	TRANSCRIPTOMIC	cDNA	Illumina HiSeq 2500	46843710	4684371000		Departamento de Caracterización Instituto de Ciencia y Tecnología de Alimentos y Nutrición (ICTAN)
Fragaria vesca	late_fruit	receptacle	H4	Late_fruit-ripe stage	PRJNA575936	SAMN12912898	SRX6977233	SRR10259350	SRA975616	SRS5502444	SRP225125	paired	RNA-Seq	TRANSCRIPTOMIC	cDNA	Illumina HiSeq 2500	23636040	7090812000		College of Horticulture
Fragaria vesca	late_fruit	receptacle	H4	Late_fruit-ripe stage	PRJNA575936	SAMN12912900	SRX6977225	SRR10259358	SRA975616	SRS5502436	SRP225125	paired	RNA-Seq	TRANSCRIPTOMIC	cDNA	Illumina HiSeq 2500	28083041	8424912300		College of Horticulture
Fragaria vesca	late_fruit	receptacle	H4	Late_fruit-ripe stage	PRJNA575936	SAMN12912899	SRX6977224	SRR10259359	SRA975616	SRS5502435	SRP225125	paired	RNA-Seq	TRANSCRIPTOMIC	cDNA	Illumina HiSeq 2500	22577954	6773386200		College of Horticulture
Fragaria vesca	late_fruit	receptacle without seed	H4	Late_fruit-ripe stage	PRJNA381300	SAMN08095326	SRX3420400	SRR6320491	SRA633660	SRS2712266	SRP102870	paired	RNA-Seq	TRANSCRIPTOMIC	RANDOM PCR	HiSeq X Ten	5338700	1601610000	School of Life Sciences	The Chinese University of Hongkong
Fragaria vesca	late_fruit	receptacle without seed	H4	Late_fruit-ripe stage	PRJNA381300	SAMN06673911	SRX2697657	SRR5405078	SRA550823	SRS2092137	SRP102870	single	RNA-Seq	TRANSCRIPTOMIC	RANDOM PCR	Illumina HiSeq 4000	6230667	311533350	School of Life Sciences	The Chinese University of Hongkong
Fragaria vesca	late_fruit	fruits; Total RNA from 28 DPA WT fruits[source_name]	RG	Late_fruit-turning stage	PRJNA911293	SAMN32173629	SRX18653133	SRR22691004	SRA1557746	SRS16097299	SRP412590	paired	RNA-Seq	TRANSCRIPTOMIC	cDNA	Illumina NovaSeq 6000	23430998	7029299400		Institute of Botany
Fragaria vesca	late_fruit	fruits; Total RNA from 28 DPA WT fruits[source_name]	RG	Late_fruit-turning stage	PRJNA911293	SAMN32173630	SRX18653132	SRR22691005	SRA1557746	SRS16097298	SRP412590	paired	RNA-Seq	TRANSCRIPTOMIC	cDNA	Illumina NovaSeq 6000	21779766	6533929800		Institute of Botany
Fragaria vesca	late_fruit	fruits; Total RNA from 28 DPA WT fruits[source_name]	RG	Late_fruit-turning stage	PRJNA911293	SAMN32173631	SRX18653131	SRR22691006	SRA1557746	SRS16097297	SRP412590	paired	RNA-Seq	TRANSCRIPTOMIC	cDNA	Illumina NovaSeq 6000	22908899	6872669700		Institute of Botany
Fragaria vesca	late_fruit	receptacle	H4	Late_fruit-turning stage	PRJNA575936	SAMN12912897	SRX6977232	SRR10259351	SRA975616	SRS5502443	SRP225125	paired	RNA-Seq	TRANSCRIPTOMIC	cDNA	Illumina HiSeq 2500	25380861	7614258300		College of Horticulture
Fragaria vesca	late_fruit	receptacle	H4	Late_fruit-turning stage	PRJNA575936	SAMN12912896	SRX6977231	SRR10259352	SRA975616	SRS5502442	SRP225125	paired	RNA-Seq	TRANSCRIPTOMIC	cDNA	Illumina HiSeq 2500	24866330	7459899000		College of Horticulture
Fragaria vesca	late_fruit	receptacle	H4	Late_fruit-turning stage	PRJNA575936	SAMN12912895	SRX6977230	SRR10259353	SRA975616	SRS5502441	SRP225125	paired	RNA-Seq	TRANSCRIPTOMIC	cDNA	Illumina HiSeq 2500	23973127	7191938100		College of Horticulture
Fragaria vesca	late_fruit	receptacle	H4	Late_fruit-turning stage	PRJNA575936	SAMN12912894	SRX6977229	SRR10259354	SRA975616	SRS5502440	SRP225125	paired	RNA-Seq	TRANSCRIPTOMIC	cDNA	Illumina HiSeq 2500	26394339	7918301700		College of Horticulture
Fragaria vesca	late_fruit	receptacle	H4	Late_fruit-turning stage	PRJNA575936	SAMN12912893	SRX6977228	SRR10259355	SRA975616	SRS5502439	SRP225125	paired	RNA-Seq	TRANSCRIPTOMIC	cDNA	Illumina HiSeq 2500	23136400	6940920000		College of Horticulture
Fragaria vesca	late_fruit	receptacle	H4	Late_fruit-turning stage	PRJNA575936	SAMN12912892	SRX6977227	SRR10259356	SRA975616	SRS5502438	SRP225125	paired	RNA-Seq	TRANSCRIPTOMIC	cDNA	Illumina HiSeq 2500	22092891	6627867300		College of Horticulture
Fragaria vesca	late_fruit	fruit; immature fruits with green achenes_rRNA depleted RNA[source_name]	NA	Late_fruit-white stage	PRJNA529808	SAMN11285880	SRX5599439	SRR8810726	SRA867624	SRS4554056	SRP189851	paired	RNA-Seq	TRANSCRIPTOMIC	cDNA	Illumina HiSeq 2500	67697227	20309168100		GEO
Fragaria vesca	late_fruit	fruit; immature fruits with green achenes_rRNA depleted RNA[source_name]	NA	Late_fruit-white stage	PRJNA529808	SAMN11285881	SRX5599438	SRR8810725	SRA867624	SRS4554055	SRP189851	paired	RNA-Seq	TRANSCRIPTOMIC	cDNA	Illumina HiSeq 2500	95450882	28635264600		GEO
Fragaria vesca	late_fruit	fruit; immature fruits with green achenes_rRNA depleted RNA[source_name]	NA	Late_fruit-white stage	PRJNA529808	SAMN11285882	SRX5599437	SRR8810724	SRA867624	SRS4554054	SRP189851	paired	RNA-Seq	TRANSCRIPTOMIC	cDNA	Illumina HiSeq 2500	75777964	22733389200		GEO
Fragaria vesca	late_fruit	fruit; immature fruits with green achenes_polyA depleted RNA[source_name]	NA	Late_fruit-white stage	PRJNA529808	SAMN11285890	SRX5599430	SRR8810717	SRA867624	SRS4554047	SRP189851	paired	RNA-Seq	TRANSCRIPTOMIC	cDNA	Illumina HiSeq 2500	25987301	7796190300		GEO
Fragaria vesca	late_fruit	fruit; immature fruits with green achenes_polyA depleted RNA[source_name]	NA	Late_fruit-white stage	PRJNA529808	SAMN11285860	SRX5599429	SRR8810716	SRA867624	SRS4554046	SRP189851	paired	RNA-Seq	TRANSCRIPTOMIC	cDNA	Illumina HiSeq 2500	26279971	7883991300		GEO
Fragaria vesca	late_fruit	fruit; immature fruits with green achenes_polyA depleted RNA[source_name]	NA	Late_fruit-white stage	PRJNA529808	SAMN11285885	SRX5599428	SRR8810715	SRA867624	SRS4554045	SRP189851	paired	RNA-Seq	TRANSCRIPTOMIC	cDNA	Illumina HiSeq 2500	26678037	8003411100		GEO
Fragaria vesca	late_fruit	receptacle	H4	Late_fruit-white stage	PRJNA575936	SAMN12912891	SRX6977226	SRR10259357	SRA975616	SRS5502437	SRP225125	paired	RNA-Seq	TRANSCRIPTOMIC	cDNA	Illumina HiSeq 2500	26530595	7959178500		College of Horticulture
Fragaria vesca	late_fruit	receptacle	H4	Late_fruit-white stage	PRJNA575936	SAMN12912890	SRX6977223	SRR10259360	SRA975616	SRS5502434	SRP225125	paired	RNA-Seq	TRANSCRIPTOMIC	cDNA	Illumina HiSeq 2500	29820664	8946199200		College of Horticulture
Fragaria vesca	late_fruit	receptacle	H4	Late_fruit-white stage	PRJNA575936	SAMN12912889	SRX6977222	SRR10259361	SRA975616	SRS5502433	SRP225125	paired	RNA-Seq	TRANSCRIPTOMIC	cDNA	Illumina HiSeq 2500	28583324	8574997200		College of Horticulture
Fragaria vesca	leaf	leaf	NA	Leaf-old leaf	PRJNA956063	SAMN34196993	SRX19979368	SRR24181850	SRA1621519	SRS17324995	SRP432787	paired	RNA-Seq	TRANSCRIPTOMIC	PCR	Illumina NovaSeq 6000	22808920	6842676000	Pomology	China Agricultural University
Fragaria vesca	leaf	leaf	NA	Leaf-old leaf	PRJNA956063	SAMN34196992	SRX19979367	SRR24181851	SRA1621519	SRS17324993	SRP432787	paired	RNA-Seq	TRANSCRIPTOMIC	PCR	Illumina NovaSeq 6000	22353374	6706012200	Pomology	China Agricultural University
Fragaria vesca	leaf	leaf	NA	Leaf-old leaf	PRJNA956063	SAMN34196991	SRX19979366	SRR24181852	SRA1621519	SRS17324992	SRP432787	paired	RNA-Seq	TRANSCRIPTOMIC	PCR	Illumina NovaSeq 6000	23091479	6927443700	Pomology	China Agricultural University
Fragaria vesca	leaf	Old dark-collected leaves	NA	Leaf-old leaf	PRJNA695578	SAMN18073248	SRX10179604	SRR13794577	SRA1200601	SRS8327212	SRP308375	single	RNA-Seq	TRANSCRIPTOMIC	RANDOM	Illumina HiSeq 4000	38841855	5826278250	Horticulture	Michigan State University
Fragaria vesca	leaf	Old leaf	NA	Leaf-old leaf	PRJNA695578	SAMN18073247	SRX10179603	SRR13794578	SRA1200601	SRS8327211	SRP308375	single	RNA-Seq	TRANSCRIPTOMIC	RANDOM	Illumina HiSeq 4000	48460210	7269031500	Horticulture	Michigan State University
Fragaria vesca	leaf	leaf	NA	Leaf-young leaf	PRJNA508389	SAMN10617304	SRX5172026	SRR8361520	SRA826094	SRS4179644	SRP173045	paired	RNA-Seq	TRANSCRIPTOMIC	size fractionation	Illumina HiSeq 4000	42892935	12953666370	Horticulture	Michigan State University
Fragaria vesca	leaf	leaf	NA	Leaf-young leaf	PRJNA508389	SAMN10617299	SRX5172025	SRR8361521	SRA826094	SRS4179643	SRP173045	paired	RNA-Seq	TRANSCRIPTOMIC	size fractionation	Illumina HiSeq 4000	38886073	11743594046	Horticulture	Michigan State University
Fragaria vesca	leaf	leaf	NA	Leaf-young leaf	PRJNA508389	SAMN10617306	SRX5172024	SRR8361522	SRA826094	SRS4179642	SRP173045	paired	RNA-Seq	TRANSCRIPTOMIC	size fractionation	Illumina HiSeq 4000	46496471	12266408070	Horticulture	Michigan State University
Fragaria vesca	leaf	leaf	NA	Leaf-young leaf	PRJNA508389	SAMN10617305	SRX5168895	SRR8358127	SRA825334	SRS4176558	SRP173045	paired	RNA-Seq	TRANSCRIPTOMIC	size fractionation	Illumina HiSeq 4000	47926676	7236928076	Horticulture	Michigan State University
Fragaria vesca	leaf	leaf	NA	Leaf-young leaf	PRJNA508389	SAMN10617300	SRX5168891	SRR8358131	SRA825334	SRS4176554	SRP173045	paired	RNA-Seq	TRANSCRIPTOMIC	size fractionation	Illumina HiSeq 4000	48105385	14527826270	Horticulture	Michigan State University
Fragaria vesca	leaf	Young leaf	NA	Leaf-young leaf	PRJNA695578	SAMN18073252	SRX10179608	SRR13794573	SRA1200601	SRS8327216	SRP308375	single	RNA-Seq	TRANSCRIPTOMIC	RANDOM	Illumina HiSeq 4000	64626926	9694038900	Horticulture	Michigan State University
Fragaria vesca	leaf	Young leaf	NA	Leaf-young leaf	PRJNA695578	SAMN18073251	SRX10179607	SRR13794574	SRA1200601	SRS8327215	SRP308375	single	RNA-Seq	TRANSCRIPTOMIC	RANDOM	Illumina HiSeq 4000	37690837	5653625550	Horticulture	Michigan State University
Fragaria vesca	leaf	Young leaf	NA	Leaf-young leaf	PRJNA695578	SAMN18073250	SRX10179606	SRR13794575	SRA1200601	SRS8327214	SRP308375	single	RNA-Seq	TRANSCRIPTOMIC	RANDOM	Illumina HiSeq 4000	40602157	6090323550	Horticulture	Michigan State University
Fragaria vesca	leaf	Young dark-collected leaf	NA	Leaf-young leaf	PRJNA695578	SAMN18073253	SRX10179600	SRR13794581	SRA1200601	SRS8327208	SRP308375	single	RNA-Seq	TRANSCRIPTOMIC	RANDOM	Illumina HiSeq 4000	33261558	4989233700	Horticulture	Michigan State University
Fragaria vesca	leaf	Leaf	H4	NA	PRJNA818508	SAMN26866059	SRX14562156	SRR18428271	SRA1389658	SRS12339173	SRP365234	single	RNA-Seq			NextSeq 500	23781328		Norwegian Institute of Bioeconomy Research
Fragaria vesca	leaf	Leaf	H4	NA	PRJNA818508	SAMN26866058	SRX14562155	SRR18428272	SRA1389658	SRS12339172	SRP365234	single	RNA-Seq			NextSeq 500	31684195		Norwegian Institute of Bioeconomy Research
Fragaria vesca	leaf	Leaf	H4	NA	PRJNA818508	SAMN26866057	SRX14562154	SRR18428273	SRA1389658	SRS12339171	SRP365234	single	RNA-Seq			NextSeq 500	29500493		Norwegian Institute of Bioeconomy Research
Fragaria vesca	leaf	Leaf	H4	NA	PRJNA818508	SAMN26866056	SRX14562143	SRR18428284	SRA1389658	SRS12339160	SRP365234	single	RNA-Seq			NextSeq 500	24635051		Norwegian Institute of Bioeconomy Research
Fragaria vesca	leaf	Leaf	H4	NA	PRJNA818508	SAMN26866055	SRX14562142	SRR18428285	SRA1389658	SRS12339159	SRP365234	single	RNA-Seq			NextSeq 500	28650000		Norwegian Institute of Bioeconomy Research
Fragaria vesca	leaf	Leaf	NA	NA	PRJNA803876	SAMN25689254	SRX14287021	SRR18138971	SRA1368741	SRS12104836	SRP361446	paired	RNA-Seq	TRANSCRIPTOMIC	Oligo-dT	HiSeq X Ten	21272587	6381776100	College of Life Science	Taizhou University
Fragaria vesca	leaf	Leaf	NA	NA	PRJNA803876	SAMN25689256	SRX14287007	SRR18138985	SRA1368741	SRS12104822	SRP361446	paired	RNA-Seq	TRANSCRIPTOMIC	Oligo-dT	HiSeq X Ten	18770465	5631139500	College of Life Science	Taizhou University
Fragaria vesca	leaf	Leaf	NA	NA	PRJNA803876	SAMN25689255	SRX14287006	SRR18138986	SRA1368741	SRS12104821	SRP361446	paired	RNA-Seq	TRANSCRIPTOMIC	Oligo-dT	HiSeq X Ten	20443119	6132935700	College of Life Science	Taizhou University
Fragaria vesca	leaf	leaf; leaf tissue[source_name]	NA	NA	PRJNA700642	SAMN17834811	SRX10049393	SRR13657701	SRA1193523	SRS8212629	SRP305342	paired	RNA-Seq	TRANSCRIPTOMIC	cDNA	Illumina HiSeq 4000	9571707	2890655514		GEO	34019543
Fragaria vesca	leaf	leaf; leaf tissue[source_name]	NA	NA	PRJNA700642	SAMN17834812	SRX10049392	SRR13657699	SRA1193523	SRS8212628	SRP305342	paired	RNA-Seq	TRANSCRIPTOMIC	cDNA	Illumina HiSeq 4000	10356125	3127549750		GEO	34019543
Fragaria vesca	leaf	leaf; leaf tissue[source_name]	NA	NA	PRJNA700642	SAMN17834813	SRX10049391	SRR13657697	SRA1193523	SRS8212626	SRP305342	paired	RNA-Seq	TRANSCRIPTOMIC	cDNA	Illumina HiSeq 4000	12508529	3777575758		GEO	34019543
Fragaria vesca	leaf	leaf; leaf tissue[source_name]	NA	NA	PRJNA700642	SAMN17834792	SRX10049381	SRR13657677	SRA1193523	SRS8212616	SRP305342	paired	RNA-Seq	TRANSCRIPTOMIC	cDNA	Illumina HiSeq 4000	9664239	2918600178		GEO	34019543
Fragaria vesca	leaf	leaf; leaf tissue[source_name]	NA	NA	PRJNA700642	SAMN17834793	SRX10049380	SRR13657675	SRA1193523	SRS8212617	SRP305342	paired	RNA-Seq	TRANSCRIPTOMIC	cDNA	Illumina HiSeq 4000	8766695	2647541890		GEO	34019543
Fragaria vesca	leaf	leaf; leaf tissue[source_name]	NA	NA	PRJNA700642	SAMN17834794	SRX10049379	SRR13657673	SRA1193523	SRS8212615	SRP305342	paired	RNA-Seq	TRANSCRIPTOMIC	cDNA	Illumina HiSeq 4000	10993941	3320170182		GEO	34019543
Fragaria vesca	leaf	leaf	YW	NA	PRJNA597925	SAMN13693759	SRX7475934	SRR10802045	SRA1017621	SRS5919599	SRP239019	paired	RNA-Seq	TRANSCRIPTOMIC	other	Illumina HiSeq 4000	21385175	6415552500	College of Horticulture	SUB6743254
Fragaria vesca	leaf	leaf	YW	NA	PRJNA597925	SAMN13693757	SRX7475932	SRR10802047	SRA1017621	SRS5919597	SRP239019	paired	RNA-Seq	TRANSCRIPTOMIC	other	Illumina HiSeq 4000	21117092	6335127600	College of Horticulture	SUB6743254
Fragaria vesca	leaf	leaf	YW	NA	PRJNA597925	SAMN13693755	SRX7475930	SRR10802049	SRA1017621	SRS5919595	SRP239019	paired	RNA-Seq	TRANSCRIPTOMIC	other	Illumina HiSeq 4000	21323055	6396916500	College of Horticulture	SUB6743254
Fragaria vesca	leaf	leaf	H4	NA	PRJNA381300	SAMN06673909	SRX2697659	SRR5405080	SRA550823	SRS2092139	SRP102870	single	RNA-Seq	TRANSCRIPTOMIC	RANDOM PCR	HiSeq X Ten	8967975	457366725	School of Life Sciences	The Chinese University of Hongkong
Fragaria vesca	late_fruit	fruit; fruit[source_name]	NA	NA	PRJNA936145	SAMN33339802	SRX19403031	SRR23509770	SRA1592227	SRS16797871	SRP423198	paired	RNA-Seq	TRANSCRIPTOMIC	cDNA
Fragaria vesca	late_fruit	fruit; fruit[source_name]	NA	NA	PRJNA936145	SAMN33339803	SRX19403030	SRR23509771	SRA1592227	SRS16797872	SRP423198	paired	RNA-Seq	TRANSCRIPTOMIC	cDNA
Fragaria vesca	late_fruit	fruit; fruit[source_name]	NA	NA	PRJNA936145	SAMN33339806	SRX19403027	SRR23509774	SRA1592227	SRS16797868	SRP423198	paired	RNA-Seq	TRANSCRIPTOMIC	cDNA
Fragaria vesca	late_fruit	fruit; fruit[source_name]	NA	NA	PRJNA936145	SAMN33339807	SRX19403026	SRR23509775	SRA1592227	SRS16797867	SRP423198	paired	RNA-Seq	TRANSCRIPTOMIC	cDNA
Fragaria vesca	late_fruit	fruit	NA	NA	PRJNA530684	SAMN11322116	SRX5628852	SRR8840917	SRA869099	SRS4573948	SRP190380	paired	RNA-Seq	TRANSCRIPTOMIC	RANDOM	Illumina HiSeq 2500	14518885	2903777000	UBC	Fondazione Edmund Mach
Fragaria vesca	late_fruit	fruit	NA	NA	PRJNA530684	SAMN11322121	SRX5628849	SRR8840920	SRA869099	SRS4573945	SRP190380	paired	RNA-Seq	TRANSCRIPTOMIC	RANDOM	Illumina HiSeq 2500	13857485	2771497000	UBC	Fondazione Edmund Mach
Fragaria vesca	late_fruit	fruit	NA	NA	PRJNA530684	SAMN11322120	SRX5628848	SRR8840921	SRA869099	SRS4573944	SRP190380	paired	RNA-Seq	TRANSCRIPTOMIC	RANDOM	Illumina HiSeq 2500	6087338	1217467600	UBC	Fondazione Edmund Mach
Fragaria vesca	late_fruit	fruit	NA	NA	PRJNA530684	SAMN11322115	SRX5628847	SRR8840922	SRA869099	SRS4573943	SRP190380	paired	RNA-Seq	TRANSCRIPTOMIC	RANDOM	Illumina HiSeq 2500	12195916	2439183200	UBC	Fondazione Edmund Mach
Fragaria vesca	late_fruit	fruit	NA	NA	PRJNA530684	SAMN11322114	SRX5628846	SRR8840923	SRA869099	SRS4573942	SRP190380	paired	RNA-Seq	TRANSCRIPTOMIC	RANDOM	Illumina HiSeq 2500	19179113	3835822600	UBC	Fondazione Edmund Mach
Fragaria vesca	late_fruit	fruit	NA	NA	PRJNA530684	SAMN11322122	SRX5628842	SRR8840927	SRA869099	SRS4573938	SRP190380	paired	RNA-Seq	TRANSCRIPTOMIC	RANDOM	Illumina HiSeq 2500	19736886	3947377200	UBC	Fondazione Edmund Mach
Fragaria vesca	late_fruit	fruit	RG	NA	PRJNA297256	SAMN04120643	SRX1298778	SRR2544816	SRA301893	SRS1093395	SRP064287	paired	RNA-Seq	TRANSCRIPTOMIC	PCR	Illumina HiSeq 2500	19504056	4908353812	Fruit Molecular Biology Laboratory	Shenyang Agricultural University
Fragaria vesca	late_fruit	fruit	YW	NA	PRJNA297256	SAMN04120642	SRX1294640	SRR2533325	SRA301893	SRS1093398	SRP064287	paired	RNA-Seq	TRANSCRIPTOMIC	PCR	Illumina HiSeq 2500	37957158	9551400460	Fruit Molecular Biology Laboratory	Shenyang Agricultural University
Fragaria vesca	leaf	Methyl jasmonate-treated leaf	NA	NA	PRJNA695578	SAMN18073245	SRX10179601	SRR13794580	SRA1200601	SRS8327209	SRP308375	single	RNA-Seq	TRANSCRIPTOMIC	RANDOM	Illumina HiSeq 4000	39078003	5861700450	Horticulture	Michigan State University
Fragaria vesca	flower	Flower before anthesis	NA	NA	PRJNA695578	SAMN18073244	SRX10179599	SRR13794582	SRA1200601	SRS8327207	SRP308375	single	RNA-Seq	TRANSCRIPTOMIC	RANDOM	Illumina HiSeq 4000	44176819	6626522850	Horticulture	Michigan State University
Fragaria vesca	flower	Flower	NA	NA	PRJNA695578	SAMN18073243	SRX10179598	SRR13794583	SRA1200601	SRS8327206	SRP308375	single	RNA-Seq	TRANSCRIPTOMIC	RANDOM	Illumina HiSeq 4000	55092074	8263811100	Horticulture	Michigan State University
Fragaria vesca	root	Roots	NA	Root-180d	PRJNA695578	SAMN18073246	SRX10179602	SRR13794579	SRA1200601	SRS8327210	SRP308375	single	RNA-Seq	TRANSCRIPTOMIC	RANDOM	Illumina HiSeq 4000	34784419	5217662850	Horticulture	Michigan State University
Fragaria vesca	root	Roots	NA	Root-30d	PRJNA994931	SAMN36452916	SRX21040706	SRR25297097	SRA1673617	SRS18312644	SRP449749	paired	RNA-Seq	TRANSCRIPTOMIC	RT-PCR	Illumina HiSeq 3000	20668431	6188790252	College of Horticulture	Shanxi Agricultural University
Fragaria vesca	root	Roots	NA	Root-30d	PRJNA994931	SAMN36452915	SRX21040705	SRR25297098	SRA1673617	SRS18312643	SRP449749	paired	RNA-Seq	TRANSCRIPTOMIC	RT-PCR	Illumina HiSeq 3000	19221181	5754393150	College of Horticulture	Shanxi Agricultural University
Fragaria vesca	root	Roots	NA	Root-30d	PRJNA994931	SAMN36452914	SRX21040704	SRR25297099	SRA1673617	SRS18312641	SRP449749	paired	RNA-Seq	TRANSCRIPTOMIC	RT-PCR	Illumina HiSeq 3000	20280929	6071814452	College of Horticulture	Shanxi Agricultural University
Fragaria vesca	root	Roots	NA	Root-30d	PRJNA994931	SAMN36452913	SRX21040703	SRR25297100	SRA1673617	SRS18312642	SRP449749	paired	RNA-Seq	TRANSCRIPTOMIC	RT-PCR	Illumina HiSeq 3000	19838996	5940954518	College of Horticulture	Shanxi Agricultural University
Fragaria vesca	root	Roots	NA	Root-30d	PRJNA994931	SAMN36452912	SRX21040702	SRR25297101	SRA1673617	SRS18312640	SRP449749	paired	RNA-Seq	TRANSCRIPTOMIC	RT-PCR	Illumina HiSeq 3000	20734699	6202493240	College of Horticulture	Shanxi Agricultural University
Fragaria vesca	root	Roots	NA	Root-30d	PRJNA994931	SAMN36452911	SRX21040701	SRR25297102	SRA1673617	SRS18312639	SRP449749	paired	RNA-Seq	TRANSCRIPTOMIC	RT-PCR	Illumina HiSeq 3000	19631365	5879192840	College of Horticulture	Shanxi Agricultural University
Fragaria vesca	root	Roots	NA	Root-30d	PRJNA994931	SAMN36452910	SRX21040700	SRR25297103	SRA1673617	SRS18312638	SRP449749	paired	RNA-Seq	TRANSCRIPTOMIC	RT-PCR	Illumina HiSeq 3000	21597966	6467550290	College of Horticulture	Shanxi Agricultural University
Fragaria vesca	root	Roots	NA	Root-30d	PRJNA994931	SAMN36452909	SRX21040699	SRR25297104	SRA1673617	SRS18312637	SRP449749	paired	RNA-Seq	TRANSCRIPTOMIC	RT-PCR	Illumina HiSeq 3000	19400081	5809842554	College of Horticulture	Shanxi Agricultural University
Fragaria vesca	root	Roots	NA	Root-30d	PRJNA994931	SAMN36452921	SRX21040698	SRR25297105	SRA1673617	SRS18312636	SRP449749	paired	RNA-Seq	TRANSCRIPTOMIC	RT-PCR	Illumina HiSeq 3000	22843034	6840796808	College of Horticulture	Shanxi Agricultural University
Fragaria vesca	root	Roots	NA	Root-30d	PRJNA994931	SAMN36452920	SRX21040697	SRR25297106	SRA1673617	SRS18312635	SRP449749	paired	RNA-Seq	TRANSCRIPTOMIC	RT-PCR	Illumina HiSeq 3000	19342291	5791319572	College of Horticulture	Shanxi Agricultural University
Fragaria vesca	root	Roots	NA	Root-30d	PRJNA994931	SAMN36452919	SRX21040696	SRR25297107	SRA1673617	SRS18312634	SRP449749	paired	RNA-Seq	TRANSCRIPTOMIC	RT-PCR	Illumina HiSeq 3000	21814059	6533099766	College of Horticulture	Shanxi Agricultural University
Fragaria vesca	root	Roots	NA	Root-30d	PRJNA994931	SAMN36452918	SRX21040695	SRR25297108	SRA1673617	SRS18312633	SRP449749	paired	RNA-Seq	TRANSCRIPTOMIC	RT-PCR	Illumina HiSeq 3000	19711738	5902624084	College of Horticulture	Shanxi Agricultural University
Fragaria vesca	root	Roots	NA	Root-30d	PRJNA994931	SAMN36452917	SRX21040694	SRR25297109	SRA1673617	SRS18312632	SRP449749	paired	RNA-Seq	TRANSCRIPTOMIC	RT-PCR	Illumina HiSeq 3000	19519517	5845672042	College of Horticulture	Shanxi Agricultural University
Fragaria vesca	root	Roots	NA	Root-30d	PRJNA994931	SAMN36452908	SRX21040693	SRR25297110	SRA1673617	SRS18312631	SRP449749	paired	RNA-Seq	TRANSCRIPTOMIC	RT-PCR	Illumina HiSeq 3000	19852095	5943958740	College of Horticulture	Shanxi Agricultural University
Fragaria vesca	root	Roots	NA	Root-30d	PRJNA994931	SAMN36452907	SRX21040692	SRR25297111	SRA1673617	SRS18312630	SRP449749	paired	RNA-Seq	TRANSCRIPTOMIC	RT-PCR	Illumina HiSeq 3000	21067299	6309088362	College of Horticulture	Shanxi Agricultural University
Fragaria vesca	root	roots	NA	Root-50d	PRJNA977798	SAMN35532462	SRX20557488	SRR24784616	SRA1647251	SRS17863531	SRP440547	paired	RNA-Seq	TRANSCRIPTOMIC	RT-PCR	Illumina HiSeq 3000	21115214	6320545628	College of Horticulture	Shanxi Agricultural University
Fragaria vesca	root	roots	NA	Root-50d	PRJNA977798	SAMN35532461	SRX20557487	SRR24784617	SRA1647251	SRS17863529	SRP440547	paired	RNA-Seq	TRANSCRIPTOMIC	RT-PCR	Illumina HiSeq 3000	20805738	6227658400	College of Horticulture	Shanxi Agricultural University
Fragaria vesca	root	roots	NA	Root-50d	PRJNA977798	SAMN35532460	SRX20557486	SRR24784618	SRA1647251	SRS17863532	SRP440547	paired	RNA-Seq	TRANSCRIPTOMIC	RT-PCR	Illumina HiSeq 3000	20983723	6280406910	College of Horticulture	Shanxi Agricultural University
Fragaria vesca	root	roots	NA	Root-50d	PRJNA977798	SAMN35532459	SRX20557485	SRR24784619	SRA1647251	SRS17863530	SRP440547	paired	RNA-Seq	TRANSCRIPTOMIC	RT-PCR	Illumina HiSeq 3000	21318656	6378061530	College of Horticulture	Shanxi Agricultural University
Fragaria vesca	root	roots	NA	Root-50d	PRJNA977798	SAMN35532458	SRX20557484	SRR24784620	SRA1647251	SRS17863528	SRP440547	paired	RNA-Seq	TRANSCRIPTOMIC	RT-PCR	Illumina HiSeq 3000	20444207	6117289580	College of Horticulture	Shanxi Agricultural University
Fragaria vesca	root	roots	NA	Root-50d	PRJNA977798	SAMN35532457	SRX20557483	SRR24784621	SRA1647251	SRS17863527	SRP440547	paired	RNA-Seq	TRANSCRIPTOMIC	RT-PCR	Illumina HiSeq 3000	21357127	6390036454	College of Horticulture	Shanxi Agricultural University
Fragaria vesca	root	roots	NA	Root-50d	PRJNA977798	SAMN35532456	SRX20557482	SRR24784622	SRA1647251	SRS17863525	SRP440547	paired	RNA-Seq	TRANSCRIPTOMIC	RT-PCR	Illumina HiSeq 3000	21037963	6297677588	College of Horticulture	Shanxi Agricultural University
Fragaria vesca	root	roots	NA	Root-50d	PRJNA977798	SAMN35532479	SRX20557481	SRR24784623	SRA1647251	SRS17863526	SRP440547	paired	RNA-Seq	TRANSCRIPTOMIC	RT-PCR	Illumina HiSeq 3000	20736395	6205979516	College of Horticulture	Shanxi Agricultural University
Fragaria vesca	root	roots	NA	Root-50d	PRJNA977798	SAMN35532478	SRX20557480	SRR24784624	SRA1647251	SRS17863522	SRP440547	paired	RNA-Seq	TRANSCRIPTOMIC	RT-PCR	Illumina HiSeq 3000	20702022	6194972098	College of Horticulture	Shanxi Agricultural University
Fragaria vesca	root	roots	NA	Root-50d	PRJNA977798	SAMN35532477	SRX20557479	SRR24784625	SRA1647251	SRS17863524	SRP440547	paired	RNA-Seq	TRANSCRIPTOMIC	RT-PCR	Illumina HiSeq 3000	21265811	6364287294	College of Horticulture	Shanxi Agricultural University
Fragaria vesca	root	roots	NA	Root-50d	PRJNA977798	SAMN35532476	SRX20557478	SRR24784626	SRA1647251	SRS17863523	SRP440547	paired	RNA-Seq	TRANSCRIPTOMIC	RT-PCR	Illumina HiSeq 3000	20509780	6137779150	College of Horticulture	Shanxi Agricultural University
Fragaria vesca	root	roots	NA	Root-50d	PRJNA977798	SAMN35532475	SRX20557477	SRR24784627	SRA1647251	SRS17863533	SRP440547	paired	RNA-Seq	TRANSCRIPTOMIC	RT-PCR	Illumina HiSeq 3000	20048683	5999285476	College of Horticulture	Shanxi Agricultural University
Fragaria vesca	root	roots	NA	Root-50d	PRJNA977798	SAMN35532474	SRX20557476	SRR24784628	SRA1647251	SRS17863521	SRP440547	paired	RNA-Seq	TRANSCRIPTOMIC	RT-PCR	Illumina HiSeq 3000	21491302	6431887034	College of Horticulture	Shanxi Agricultural University
Fragaria vesca	root	roots	NA	Root-50d	PRJNA977798	SAMN35532473	SRX20557475	SRR24784629	SRA1647251	SRS17863520	SRP440547	paired	RNA-Seq	TRANSCRIPTOMIC	RT-PCR	Illumina HiSeq 3000	20924913	6261976582	College of Horticulture	Shanxi Agricultural University
Fragaria vesca	root	roots	NA	Root-50d	PRJNA977798	SAMN35532455	SRX20557474	SRR24784630	SRA1647251	SRS17863517	SRP440547	paired	RNA-Seq	TRANSCRIPTOMIC	RT-PCR	Illumina HiSeq 3000	19964212	5972944570	College of Horticulture	Shanxi Agricultural University
Fragaria vesca	root	roots	NA	Root-50d	PRJNA977798	SAMN35532472	SRX20557473	SRR24784631	SRA1647251	SRS17863519	SRP440547	paired	RNA-Seq	TRANSCRIPTOMIC	RT-PCR	Illumina HiSeq 3000	19089896	5713391870	College of Horticulture	Shanxi Agricultural University
Fragaria vesca	root	roots	NA	Root-50d	PRJNA977798	SAMN35532471	SRX20557472	SRR24784632	SRA1647251	SRS17863518	SRP440547	paired	RNA-Seq	TRANSCRIPTOMIC	RT-PCR	Illumina HiSeq 3000	19218240	5751748944	College of Horticulture	Shanxi Agricultural University
Fragaria vesca	root	roots	NA	Root-50d	PRJNA977798	SAMN35532470	SRX20557471	SRR24784633	SRA1647251	SRS17863513	SRP440547	paired	RNA-Seq	TRANSCRIPTOMIC	RT-PCR	Illumina HiSeq 3000	20714586	6197685176	College of Horticulture	Shanxi Agricultural University
Fragaria vesca	root	roots	NA	Root-50d	PRJNA977798	SAMN35532469	SRX20557470	SRR24784634	SRA1647251	SRS17863515	SRP440547	paired	RNA-Seq	TRANSCRIPTOMIC	RT-PCR	Illumina HiSeq 3000	21082385	6310346696	College of Horticulture	Shanxi Agricultural University
Fragaria vesca	root	roots	NA	Root-50d	PRJNA977798	SAMN35532468	SRX20557469	SRR24784635	SRA1647251	SRS17863510	SRP440547	paired	RNA-Seq	TRANSCRIPTOMIC	RT-PCR	Illumina HiSeq 3000	20596170	6165056786	College of Horticulture	Shanxi Agricultural University
Fragaria vesca	root	roots	NA	Root-50d	PRJNA977798	SAMN35532467	SRX20557468	SRR24784636	SRA1647251	SRS17863511	SRP440547	paired	RNA-Seq	TRANSCRIPTOMIC	RT-PCR	Illumina HiSeq 3000	20806331	6226850226	College of Horticulture	Shanxi Agricultural University
Fragaria vesca	root	roots	NA	Root-50d	PRJNA977798	SAMN35532466	SRX20557467	SRR24784637	SRA1647251	SRS17863512	SRP440547	paired	RNA-Seq	TRANSCRIPTOMIC	RT-PCR	Illumina HiSeq 3000	21074521	6308128840	College of Horticulture	Shanxi Agricultural University
Fragaria vesca	root	roots	NA	Root-50d	PRJNA977798	SAMN35532465	SRX20557466	SRR24784638	SRA1647251	SRS17863516	SRP440547	paired	RNA-Seq	TRANSCRIPTOMIC	RT-PCR	Illumina HiSeq 3000	20735374	6205996456	College of Horticulture	Shanxi Agricultural University
Fragaria vesca	root	roots	NA	Root-50d	PRJNA977798	SAMN35532464	SRX20557465	SRR24784639	SRA1647251	SRS17863514	SRP440547	paired	RNA-Seq	TRANSCRIPTOMIC	RT-PCR	Illumina HiSeq 3000	19874873	5949197918	College of Horticulture	Shanxi Agricultural University
Fragaria vesca	root	roots	NA	Root-50d	PRJNA977798	SAMN35532463	SRX20557464	SRR24784640	SRA1647251	SRS17863508	SRP440547	paired	RNA-Seq	TRANSCRIPTOMIC	RT-PCR	Illumina HiSeq 3000	21119591	6320810544	College of Horticulture	Shanxi Agricultural University
Fragaria vesca	root	roots	NA	Root-50d	PRJNA977798	SAMN35532454	SRX20557463	SRR24784641	SRA1647251	SRS17863509	SRP440547	paired	RNA-Seq	TRANSCRIPTOMIC	RT-PCR	Illumina HiSeq 3000	20916227	6259193558	College of Horticulture	Shanxi Agricultural University
Fragaria vesca	root	roots	NA	Root-50d	PRJNA977798	SAMN35532453	SRX20557462	SRR24784642	SRA1647251	SRS17863507	SRP440547	paired	RNA-Seq	TRANSCRIPTOMIC	RT-PCR	Illumina HiSeq 3000	20737220	6207670724	College of Horticulture	Shanxi Agricultural University
Fragaria vesca	root	roots	H4	Root-hydroponic	PRJNA327720	SAMN05356839	SRX1897343	SRR3743195	SRA437765	SRS1540235	SRP077898	paired	RNA-Seq	TRANSCRIPTOMIC		Illumina HiSeq 2000	52650989	10635499778	Department of Environmental and Biological Science	SUB1670117
Fragaria vesca	root	roots	H4	Root-hydroponic	PRJNA327720	SAMN05356838	SRX1897342	SRR3743194	SRA437765	SRS1540234	SRP077898	paired	RNA-Seq	TRANSCRIPTOMIC		Illumina HiSeq 2000	53857982	10879312364	Department of Environmental and Biological Science	SUB1670117
Fragaria vesca	root	roots	H4	Root-hydroponic	PRJNA327720	SAMN05356837	SRX1897341	SRR3743193	SRA437765	SRS1540233	SRP077898	paired	RNA-Seq	TRANSCRIPTOMIC		Illumina HiSeq 2000	47362397	9567204194	Department of Environmental and Biological Science	SUB1670117
Fragaria vesca	seed	Stage 3 Embryo replicate 2: Heart stage embryos at about 6 DPA	YW	Seed-embryo-stage3	PRJNA187983	SAMN01911328	SRX225653	SRR674034	SRA065786	SRS390747	SRP018410	single	FL-cDNA	TRANSCRIPTOMIC	RANDOM	Illumina Genome Analyzer II	15069266	768532566	Bioinformatics lab	Towson University	27997733
Fragaria vesca	seed	Stage 3 Embryo replicate 1: Heart stage embryos at about 6 DPA	YW	Seed-embryo-stage3	PRJNA187983	SAMN01911327	SRX225652	SRR674033	SRA065786	SRS390746	SRP018410	single	FL-cDNA	TRANSCRIPTOMIC	RANDOM	Illumina Genome Analyzer II	12091389	616660839	Bioinformatics lab	Towson University	27997733
Fragaria vesca	seed	Stage 4 Embryo replicate 2: Torpedo to immature cotyledon stage embryos at about 9 DPA	YW	Seed-embryo-stage4	PRJNA187983	SAMN01911330	SRX225655	SRR674036	SRA065786	SRS390749	SRP018410	single	FL-cDNA	TRANSCRIPTOMIC	RANDOM	Illumina Genome Analyzer II	26860179	1369869129	Bioinformatics lab	Towson University	27997733
Fragaria vesca	seed	Stage 4 Embryo replicate 1: Torpedo to immature cotyledon stage embryos at about 9 DPA	YW	Seed-embryo-stage4	PRJNA187983	SAMN01911329	SRX225654	SRR674035	SRA065786	SRS390748	SRP018410	single	FL-cDNA	TRANSCRIPTOMIC	RANDOM	Illumina Genome Analyzer II	18774301	957489351	Bioinformatics lab	Towson University	27997733
Fragaria vesca	seed	Stage 5 Embryo replicate 2: Mature cotyledon stage embryos at about 12 DPA; each embryo fills up the entire seed	YW	Seed-embryo-stage5	PRJNA187983	SAMN01911332	SRX225657	SRR674038	SRA065786	SRS390751	SRP018410	single	FL-cDNA	TRANSCRIPTOMIC	RANDOM	Illumina Genome Analyzer II	21584713	1100820363	Bioinformatics lab	Towson University	27997733
Fragaria vesca	seed	Stage 5 Embryo replicate 1: Mature cotyledon stage embryos at about 12 DPA; each embryo fills up the entire seed	YW	Seed-embryo-stage5	PRJNA187983	SAMN01911331	SRX225656	SRR674037	SRA065786	SRS390750	SRP018410	single	FL-cDNA	TRANSCRIPTOMIC	RANDOM	Illumina Genome Analyzer II	19608319	1000024269	Bioinformatics lab	Towson University	27997733
Fragaria vesca	seed	Stage 3 Ghost replicate 2: Fertilized seeds with their embryo removed (at about 6 Days Post Anthesis (DPA)	YW	Seed-ghost-stage3	PRJNA187983	SAMN01911322	SRX225647	SRR674028	SRA065786	SRS390741	SRP018410	single	FL-cDNA	TRANSCRIPTOMIC	RANDOM	Illumina Genome Analyzer II	18895435			Towson University
Fragaria vesca	seed	Stage 3 Ghost replicate 1: Fertilized seeds with their embryos removed (at about 6 Days Post Anthesis (DPA)	YW	Seed-ghost-stage3	PRJNA187983	SAMN01911321	SRX225646	SRR674027	SRA065786	SRS390740	SRP018410	single	FL-cDNA	TRANSCRIPTOMIC	RANDOM	Illumina Genome Analyzer II	21366985			Towson University
Fragaria vesca	seed	Stage 4 Ghost replicate 2: Fertilized seeds with their embryo removed (at about 9 Days Post Anthesis (DPA)	YW	Seed-ghost-stage4	PRJNA187983	SAMN01911324	SRX225649	SRR674030	SRA065786	SRS390743	SRP018410	single	FL-cDNA	TRANSCRIPTOMIC	RANDOM	Illumina Genome Analyzer II	34156287			Towson University
Fragaria vesca	seed	Stage 4 Ghost replicate 1: Fertilized seeds with their embryo removed (at about 9 Days Post Anthesis (DPA)	YW	Seed-ghost-stage4	PRJNA187983	SAMN01911323	SRX225648	SRR674029	SRA065786	SRS390742	SRP018410	single	FL-cDNA	TRANSCRIPTOMIC	RANDOM	Illumina Genome Analyzer II	15302656			Towson University
Fragaria vesca	seed	Stage 5 Ghost replicate 2: Fertilized seeds with their embryo removed (at about 12 Days Post Anthesis (DPA)	YW	Seed-ghost-stage5	PRJNA187983	SAMN01911326	SRX225651	SRR674032	SRA065786	SRS390745	SRP018410	single	FL-cDNA	TRANSCRIPTOMIC	RANDOM	Illumina Genome Analyzer II	27754944			Towson University
Fragaria vesca	seed	Stage 5 Ghost replicate 1: Fertilized seeds with their embryo removed (at about 12 Days Post Anthesis (DPA)	YW	Seed-ghost-stage5	PRJNA187983	SAMN01911325	SRX225650	SRR674031	SRA065786	SRS390744	SRP018410	single	FL-cDNA	TRANSCRIPTOMIC	RANDOM	Illumina Genome Analyzer II	16032671			Towson University
Fragaria vesca	seed	Stage 1 Ovule replicate 2: Unfertilized ovules from just opened flower	YW	Seed-ovule-stage1	PRJNA187983	SAMN01911320	SRX225645	SRR674026	SRA065786	SRS390739	SRP018410	single	FL-cDNA	TRANSCRIPTOMIC	RANDOM	Illumina Genome Analyzer II	25814066	1316517366	Bioinformatics lab	Towson University	27997733
Fragaria vesca	seed	Stage 1 Ovule replicate 1: Unfertilized ovules from just opened flower	YW	Seed-ovule-stage1	PRJNA187983	SAMN01911319	SRX225603	SRR673779	SRA065786	SRS390738	SRP018410	single	FL-cDNA	TRANSCRIPTOMIC	RANDOM	Illumina Genome Analyzer II	32152000	1639752000	Bioinformatics lab	Towson University	27997733
Fragaria vesca	seed	seed	YW	Seed-stage2	PRJNA774354	SAMN22562740	SRX12771951	SRR16569932	SRA1317146	SRS10717839	SRP343068	paired	RNA-Seq	TRANSCRIPTOMIC	PCR	Illumina NovaSeq 6000	21979037	6593711100	Department of Cell Biology & Molecular Genetics	University of Maryland
Fragaria vesca	seed	seed	YW	Seed-stage2	PRJNA774354	SAMN22562739	SRX12771950	SRR16569933	SRA1317146	SRS10717840	SRP343068	paired	RNA-Seq	TRANSCRIPTOMIC	PCR	Illumina NovaSeq 6000	21982595	6594778500	Department of Cell Biology & Molecular Genetics	University of Maryland
Fragaria vesca	seed	seed	YW	Seed-stage2	PRJNA774354	SAMN22562738	SRX12771949	SRR16569934	SRA1317146	SRS10717838	SRP343068	paired	RNA-Seq	TRANSCRIPTOMIC	PCR	Illumina NovaSeq 6000	22093297	6627989100	Department of Cell Biology & Molecular Genetics	University of Maryland
Fragaria vesca	seed	Stage 2 Seeds replicate 2: Fertilized seeds at about 3 DPA with octant to globular stage embryos inside	YW	Seed-stage2	PRJNA187983	SAMN01911366	SRX225691	SRR674072	SRA065786	SRS390785	SRP018410	single	FL-cDNA	TRANSCRIPTOMIC	RANDOM	Illumina Genome Analyzer II	32712903	1668358053	Bioinformatics lab	Towson University	27997733
Fragaria vesca	seed	Stage 2 Seeds replicate 1: Fertilized seeds at about 3 DPA with octant to globular stage embryos inside	YW	Seed-stage2	PRJNA187983	SAMN01911365	SRX225690	SRR674071	SRA065786	SRS390784	SRP018410	single	FL-cDNA	TRANSCRIPTOMIC	RANDOM	Illumina Genome Analyzer II	29375725	1498161975	Bioinformatics lab	Towson University	27997733
Fragaria vesca	stem	crown; crown tissue[source_name]	NA	Stem-crown	PRJNA700642	SAMN17834786	SRX10049387	SRR13657689	SRA1193523	SRS8212622	SRP305342	paired	RNA-Seq	TRANSCRIPTOMIC	cDNA	Illumina HiSeq 4000	8828759	2666285218		GEO	34019543
Fragaria vesca	stem	crown; crown tissue[source_name]	NA	Stem-crown	PRJNA700642	SAMN17834787	SRX10049386	SRR13657687	SRA1193523	SRS8212623	SRP305342	paired	RNA-Seq	TRANSCRIPTOMIC	cDNA	Illumina HiSeq 4000	9139541	2760141382		GEO	34019543
Fragaria vesca	stem	crown; crown tissue[source_name]	NA	Stem-crown	PRJNA700642	SAMN17834788	SRX10049385	SRR13657685	SRA1193523	SRS8212619	SRP305342	paired	RNA-Seq	TRANSCRIPTOMIC	cDNA	Illumina HiSeq 4000	9889704	2986690608		GEO	34019543
Fragaria vesca	stem	crown; crown tissue[source_name]	NA	Stem-crown	PRJNA700642	SAMN17834798	SRX10049375	SRR13657665	SRA1193523	SRS8212611	SRP305342	paired	RNA-Seq	TRANSCRIPTOMIC	cDNA	Illumina HiSeq 4000	9858159	2977164018		GEO	34019543
Fragaria vesca	stem	crown; crown tissue[source_name]	NA	Stem-crown	PRJNA700642	SAMN17834799	SRX10049374	SRR13657663	SRA1193523	SRS8212610	SRP305342	paired	RNA-Seq	TRANSCRIPTOMIC	cDNA	Illumina HiSeq 4000	9910590	2992998180		GEO	34019543
Fragaria vesca	stem	crown; crown tissue[source_name]	NA	Stem-crown	PRJNA700642	SAMN17834800	SRX10049373	SRR13657661	SRA1193523	SRS8212609	SRP305342	paired	RNA-Seq	TRANSCRIPTOMIC	cDNA	Illumina HiSeq 4000	10478081	3164380462		GEO	34019543
Fragaria vesca	stem	shortened stem	RG	Stem-shortened stem	PRJNA970188	SAMN34995172	SRX20250324	SRR24463456	SRA1633937	SRS17582948	SRP436406	paired	RNA-Seq	TRANSCRIPTOMIC	PCR	Illumina HiSeq 2500	47331577	14199473100	College of Horticulture	Sichuan Agricultural University
Fragaria vesca	stem	shortened stem	RG	Stem-shortened stem	PRJNA970188	SAMN34995171	SRX20250323	SRR24463457	SRA1633937	SRS17582947	SRP436406	paired	RNA-Seq	TRANSCRIPTOMIC	PCR	Illumina HiSeq 2500	53660286	16098085800	College of Horticulture	Sichuan Agricultural University
Fragaria vesca	stem	shortened stem	RG	Stem-shortened stem	PRJNA970188	SAMN34995170	SRX20250322	SRR24463458	SRA1633937	SRS17582946	SRP436406	paired	RNA-Seq	TRANSCRIPTOMIC	PCR	Illumina HiSeq 2500	39938982	11981694600	College of Horticulture	Sichuan Agricultural University
Fragaria vesca	stem	stem apices	RG	Stem-stem apices	PRJNA660626	SAMN15955147	SRX9061829	SRR12574816	SRA1120604	SRS7310993	SRP279829	paired	RNA-Seq	TRANSCRIPTOMIC	PCR	Illumina HiSeq 2500	18888873	5666661900	College of Horticulture	Shenyang Agricultural University
Fragaria vesca	stem	stem apices	RG	Stem-stem apices	PRJNA660626	SAMN15955146	SRX9061828	SRR12574817	SRA1120604	SRS7310991	SRP279829	paired	RNA-Seq	TRANSCRIPTOMIC	PCR	Illumina HiSeq 2500	19623193	5886957900	College of Horticulture	Shenyang Agricultural University

## Sheet: Table S2 (Tissue-specific)
Table S2. List of tissue-specific genes
ID (v6)	ID mapped (v4)	Tissue group	KO num	Name
FvesChr1G00280680	FvH4_1g01420	anthers
FvesChr1G00281390	FvH4_1g01890	anthers
FvesChr1G00281880	FvH4_1g02412	anthers
FvesChr1G00281920	FvH4_1g02271	anthers
FvesChr1G00282050	FvH4_1g02382	anthers
FvesChr1G00282110	FvH4_1g02451	anthers
FvesChr1G00282630	FvH4_1g02843	anthers
FvesChr1G00282700	FvH4_1g02930	anthers
FvesChr1G00283690	FvH4_1g03810	anthers
FvesChr1G00284190	FvH4_1g04280	anthers
FvesChr1G00284310	FvH4_1g04390	anthers
FvesChr1G00284350	FvH4_1g04421	anthers
FvesChr1G00285190	FvH4_1g05160	anthers	K17471	sulfate transporter 3
FvesChr1G00285600	FvH4_1g05490	anthers
FvesChr1G00285670	FvH4_1g05560	anthers
FvesChr1G00285810	FvH4_1g05670	anthers
FvesChr1G00286680	FvH4_1g06450	anthers
FvesChr1G00286930	FvH4_1g06650	anthers	K03248	translation initiation factor 3 subunit G
FvesChr1G00287080	FvH4_1g06770	anthers	K12813	pre-mRNA-splicing factor ATP-dependent RNA helicase DHX16 [EC:5.6.2.6]
FvesChr1G00288960	FvH4_1g08200	anthers
FvesChr1G00290070	FvH4_1g09120	anthers
FvesChr1G00290140	FvH4_1g09190	anthers
FvesChr1G00290320	FvH4_1g09331	anthers
FvesChr1G00290490	FvH4_1g09451	anthers
FvesChr1G00290550	FvH4_1g09510	anthers
FvesChr1G00291570	FvH4_1g10320	anthers
FvesChr1G00291860	FvH4_1g10550	anthers
FvesChr1G00293460	FvH4_1g11910	anthers
FvesChr1G00293720	FvH4_1g12133	anthers
FvesChr1G00293730	FvH4_1g12150	anthers
FvesChr1G00293870	FvH4_1g12260	anthers	K09264	MADS-box transcription factor, plant
FvesChr1G00294110	FvH4_1g12440	anthers
FvesChr1G00294180	FvH4_1g12500	anthers	K01213	galacturan 1,4-alpha-galacturonidase [EC:3.2.1.67]
FvesChr1G00294520	FvH4_1g12731	anthers
FvesChr1G00295430	FvH4_1g13480	anthers
FvesChr1G00295870	FvH4_1g13860	anthers
FvesChr1G00299060	FvH4_1g16510	anthers
FvesChr1G00299280	FvH4_1g16700	anthers
FvesChr1G00299950	FvH4_1g17320	anthers
FvesChr1G00300550	FvH4_1g17810	anthers
FvesChr1G00301220	FvH4_1g18381	anthers
FvesChr1G00301460	FvH4_1g18511	anthers
FvesChr1G00303050	FvH4_1g19623	anthers
FvesChr1G00304350		anthers
FvesChr1G00305540	FvH4_1g21290	anthers
FvesChr1G00306120		anthers	K03046	DNA-directed RNA polymerase subunit beta' [EC:2.7.7.6]
FvesChr1G00307280	FvH4_1g22500	anthers
FvesChr1G00308090	FvH4_1g23100	anthers
FvesChr1G00309790	FvH4_1g24261	anthers
FvesChr1G00310210	FvH4_1g24630	anthers
FvesChr1G00310220	FvH4_1g24640	anthers
FvesChr1G00312910	FvH4_1g26380	anthers
FvesChr1G00318390	FvH4_1g28610	anthers
FvesChr1G00318600		anthers
FvesChr2G00177340		anthers
FvesChr2G00178190	FvH4_2g00080	anthers	K00847	fructokinase [EC:2.7.1.4]
FvesChr2G00178370	FvH4_2g00210	anthers	K20855	beta-1,3-galactosyltransferase 1/2/3/4/5/7/8 [EC:2.4.1.-]
FvesChr2G00179550	FvH4_2g01110	anthers
FvesChr2G00179640	FvH4_2g01170	anthers	K06961	ribosomal RNA assembly protein
FvesChr2G00179790	FvH4_2g01270	anthers
FvesChr2G00179880	FvH4_2g01360	anthers	K00276	primary-amine oxidase [EC:1.4.3.21]
FvesChr2G00179940	FvH4_2g01411	anthers
FvesChr2G00180730	FvH4_2g02110	anthers
FvesChr2G00181360	FvH4_2g02640	anthers
FvesChr2G00181610		anthers
FvesChr2G00181650	FvH4_2g02870	anthers	K00826	branched-chain amino acid aminotransferase [EC:2.6.1.42]
FvesChr2G00182910	FvH4_2g03840	anthers
FvesChr2G00183310	FvH4_2g04190	anthers
FvesChr2G00183630	FvH4_2g04500	anthers
FvesChr2G00183690	FvH4_2g04550	anthers
FvesChr2G00183780	FvH4_2g04620	anthers
FvesChr2G00185040	FvH4_2g05340	anthers
FvesChr2G00185620	FvH4_2g05760	anthers
FvesChr2G00185630	FvH4_2g05762	anthers	K13993	HSP20 family protein
FvesChr2G00186100	FvH4_2g06090	anthers
FvesChr2G00187550	FvH4_2g07220	anthers
FvesChr2G00189340	FvH4_2g08460	anthers
FvesChr2G00190940	FvH4_2g09670	anthers	K03064	26S proteasome regulatory subunit T4
FvesChr2G00191620	FvH4_2g10200	anthers
FvesChr2G00191750	FvH4_2g10290	anthers
FvesChr2G00192130	FvH4_2g10610	anthers
FvesChr2G00193600	FvH4_2g11830	anthers
FvesChr2G00195360	FvH4_2g13290	anthers
FvesChr2G00195840	FvH4_2g13590	anthers
FvesChr2G00197570		anthers
FvesChr2G00197580	FvH4_2g14860	anthers	K15382	solute carrier family 50 (sugar transporter)
FvesChr2G00198450	FvH4_2g15460	anthers
FvesChr2G00198460	FvH4_2g15470	anthers
FvesChr2G00198980	FvH4_2g15841	anthers
FvesChr2G00199580	FvH4_2g16290	anthers
FvesChr2G00202570	FvH4_2g18590	anthers
FvesChr2G00202810	FvH4_2g18760	anthers	K08235	xyloglucan:xyloglucosyl transferase [EC:2.4.1.207]
FvesChr2G00203750	FvH4_2g19530	anthers
FvesChr2G00204810	FvH4_2g20440	anthers	K03094	S-phase kinase-associated protein 1
FvesChr2G00205290	FvH4_2g20843	anthers
FvesChr2G00206120	FvH4_2g21530	anthers	K08176	MFS transporter, PHS family, inorganic phosphate transporter
FvesChr2G00206140	FvH4_2g21543	anthers
FvesChr2G00206830	FvH4_2g22180	anthers
FvesChr2G00206840	FvH4_2g22190	anthers
FvesChr2G00207290	FvH4_2g22600	anthers
FvesChr2G00208920	FvH4_2g23841	anthers
FvesChr2G00209620	FvH4_2g24391	anthers
FvesChr2G00209640	FvH4_2g24410	anthers
FvesChr2G00209720	FvH4_2g24480	anthers
FvesChr2G00209930	FvH4_2g24690	anthers
FvesChr2G00209940	FvH4_2g24700	anthers
FvesChr2G00210210	FvH4_2g24870	anthers	K24205	protein lifeguard
FvesChr2G00210430	FvH4_2g25001	anthers
FvesChr2G00211470	FvH4_2g25780	anthers	K02979	small subunit ribosomal protein S28e
FvesChr2G00211830	FvH4_2g26100	anthers
FvesChr2G00212240	FvH4_2g26440	anthers	K05278	flavonol synthase [EC:1.14.20.6]
FvesChr2G00212390	FvH4_2g26560	anthers	K08176	MFS transporter, PHS family, inorganic phosphate transporter
FvesChr2G00212960	FvH4_2g27130	anthers
FvesChr2G00213090	FvH4_2g27260	anthers
FvesChr2G00213420	FvH4_2g27520	anthers
FvesChr2G00213740	FvH4_2g27860	anthers	K09264	MADS-box transcription factor, plant
FvesChr2G00213750	FvH4_2g27870	anthers	K09264	MADS-box transcription factor, plant
FvesChr2G00214250	FvH4_2g28361	anthers	K07192	flotillin
FvesChr2G00215070	FvH4_2g29160	anthers
FvesChr2G00215670	FvH4_2g29710	anthers	K24194	boron transporter
FvesChr2G00215740	FvH4_2g29740	anthers
FvesChr2G00215820	FvH4_2g29810	anthers
FvesChr2G00216530	FvH4_2g30381	anthers
FvesChr2G00216880	FvH4_2g30730	anthers
FvesChr2G00218800	FvH4_2g32540	anthers
FvesChr2G00218860	FvH4_2g32630	anthers	K10268	F-box and leucine-rich repeat protein 2/20
FvesChr2G00219360	FvH4_2g33101	anthers
FvesChr2G00219370	FvH4_2g33110	anthers
FvesChr2G00219590	FvH4_2g33330	anthers
FvesChr2G00221980	FvH4_2g35530	anthers	K10268	F-box and leucine-rich repeat protein 2/20
FvesChr2G00221990	FvH4_2g35540	anthers	K06184	ATP-binding cassette, subfamily F, member 1
FvesChr2G00222390	FvH4_2g35740	anthers
FvesChr2G00222630	FvH4_2g35950	anthers
FvesChr2G00223450		anthers
FvesChr2G00223790	FvH4_2g36991	anthers
FvesChr2G00224310	FvH4_2g37390	anthers
FvesChr2G00224330		anthers
FvesChr2G00224910	FvH4_2g37900	anthers	K01115	phospholipase D1/2 [EC:3.1.4.4]
FvesChr2G00224970	FvH4_2g37940	anthers
FvesChr2G00225160	FvH4_2g38090	anthers	K25898	CO(2)-response secreted protease
FvesChr2G00225490	FvH4_2g38420	anthers
FvesChr2G00226190		anthers
FvesChr2G00226540	FvH4_2g39290	anthers	K00430	peroxidase [EC:1.11.1.7]
FvesChr2G00227760	FvH4_2g40310	anthers	K13513	lysocardiolipin and lysophospholipid acyltransferase [EC:2.3.1.- 2.3.1.51]
FvesChr2G00227930	FvH4_2g40460	anthers
FvesChr3G00068820	FvH4_3g00680	anthers
FvesChr3G00068950	FvH4_3g00760	anthers	K08150	MFS transporter, SP family, solute carrier family 2 (myo-inositol transporter), member 13
FvesChr3G00069060		anthers
FvesChr3G00069120	FvH4_3g00870	anthers
FvesChr3G00069700	FvH4_3g01310	anthers
FvesChr3G00070150	FvH4_3g01741	anthers
FvesChr3G00070340	FvH4_3g01910	anthers	K02943	large subunit ribosomal protein LP2
FvesChr3G00070850	FvH4_3g02400	anthers
FvesChr3G00071080	FvH4_3g02580	anthers
FvesChr3G00072020	FvH4_3g03250	anthers	K12869	crooked neck
FvesChr3G00072590	FvH4_3g03700	anthers
FvesChr3G00072620	FvH4_3g03710	anthers
FvesChr3G00072830	FvH4_3g03910	anthers	K12867	pre-mRNA-splicing factor SYF1
FvesChr3G00073780	FvH4_3g04630	anthers
FvesChr3G00073950	FvH4_3g04782	anthers	K03138	transcription initiation factor TFIIF subunit alpha
FvesChr3G00074170	FvH4_3g04950	anthers
FvesChr3G00074640	FvH4_5g12761	anthers
FvesChr3G00075390	FvH4_3g05990	anthers	K15920	xylan 1,4-beta-xylosidase [EC:3.2.1.37]
FvesChr3G00075440	FvH4_3g06050	anthers
FvesChr3G00075470	FvH4_3g06070	anthers	K11279	nucleosome assembly protein 1-like 1
FvesChr3G00076070	FvH4_3g06540	anthers	K05658	ATP-binding cassette, subfamily B (MDR/TAP), member 1 [EC:7.6.2.2]
FvesChr3G00076340	FvH4_3g06761	anthers	K09250	cellular nucleic acid-binding protein
FvesChr3G00076620	FvH4_3g07071	anthers	K09874	aquaporin NIP
FvesChr3G00077180	FvH4_3g07590	anthers
FvesChr3G00077990	FvH4_3g08300	anthers
FvesChr3G00078040	FvH4_3g08340	anthers
FvesChr3G00079210	FvH4_3g09400	anthers
FvesChr3G00079480	FvH4_3g09640	anthers
FvesChr3G00079640		anthers
FvesChr3G00079650	FvH4_3g09810	anthers
FvesChr3G00080640	FvH4_3g11041	anthers
FvesChr3G00081270	FvH4_3g11640	anthers	K06689	ubiquitin-conjugating enzyme E2 D [EC:2.3.2.23]
FvesChr3G00081390	FvH4_3g11770	anthers
FvesChr3G00081420	FvH4_3g11780	anthers
FvesChr3G00082380	FvH4_3g12630	anthers
FvesChr3G00082640	FvH4_3g12840	anthers
FvesChr3G00083120	FvH4_3g13270	anthers
FvesChr3G00083930	FvH4_3g14020	anthers	K00025	malate dehydrogenase [EC:1.1.1.37]
FvesChr3G00084550	FvH4_3g14511	anthers
FvesChr3G00084760	FvH4_3g14701	anthers	K03094	S-phase kinase-associated protein 1
FvesChr3G00084880	FvH4_3g14850	anthers	K06630	14-3-3 protein epsilon
FvesChr3G00085070	FvH4_3g14970	anthers	K00873	pyruvate kinase [EC:2.7.1.40]
FvesChr3G00085420	FvH4_3g15270	anthers
FvesChr3G00087170	FvH4_3g16840	anthers
FvesChr3G00087200	FvH4_3g16870	anthers	K03969	phage shock protein A
FvesChr3G00089550	FvH4_3g18750	anthers
FvesChr3G00090520	FvH4_3g19530	anthers
FvesChr3G00090530		anthers
FvesChr3G00090550	FvH4_3g19560	anthers	K02942	large subunit ribosomal protein LP1
FvesChr3G00092200	FvH4_3g20680	anthers	K05681	ATP-binding cassette, subfamily G (WHITE), member 2
FvesChr3G00093570	FvH4_3g21620	anthers
FvesChr3G00093820	FvH4_3g21800	anthers
FvesChr3G00095150	FvH4_3g22682	anthers
FvesChr3G00096420	FvH4_3g23490	anthers
FvesChr3G00102380	FvH4_3g27991	anthers
FvesChr3G00103640	FvH4_3g28870	anthers	K26938	MATE family, citrate exporter
FvesChr3G00104030	FvH4_3g29080	anthers	K05863	solute carrier family 25 (mitochondrial adenine nucleotide translocator), member 4/5/6/31
FvesChr3G00106510	FvH4_3g30820	anthers
FvesChr3G00111180	FvH4_3g33320	anthers
FvesChr3G00111320	FvH4_3g33430	anthers
FvesChr3G00111760	FvH4_3g33700	anthers
FvesChr3G00112780	FvH4_5g13441	anthers
FvesChr3G00113060	FvH4_3g34840	anthers
FvesChr3G00113140	FvH4_3g34920	anthers
FvesChr3G00113980	FvH4_3g35690	anthers	K01673	carbonic anhydrase [EC:4.2.1.1]
FvesChr3G00114460	FvH4_3g36050	anthers	K24193	MFS transporter, SP family, sugar:H+ symporter
FvesChr3G00114480		anthers	K24193	MFS transporter, SP family, sugar:H+ symporter
FvesChr3G00114950	FvH4_3g36380	anthers
FvesChr3G00116760	FvH4_3g37810	anthers	K07760	cyclin-dependent kinase [EC:2.7.11.22]
FvesChr3G00118300	FvH4_3g38510	anthers	K08711	ATP-binding cassette, subfamily G (WHITE), member 2, PDR
FvesChr3G00118950	FvH4_3g39040	anthers	K03549	KUP system potassium uptake protein
FvesChr3G00119090	FvH4_3g39132	anthers
FvesChr3G00119200	FvH4_3g39220	anthers
FvesChr3G00119220	FvH4_3g39261	anthers
FvesChr3G00119230	FvH4_3g39270	anthers
FvesChr3G00119240		anthers
FvesChr3G00120530	FvH4_3g40450	anthers
FvesChr3G00120720	FvH4_3g40630	anthers
FvesChr3G00120930	FvH4_3g40800	anthers	K03238	translation initiation factor 2 subunit 2
FvesChr3G00121600	FvH4_3g41440	anthers
FvesChr3G00121710	FvH4_3g41490	anthers	K21919	BTB/POZ domain-containing protein KCTD9
FvesChr3G00122690	FvH4_3g42320	anthers
FvesChr3G00122700	FvH4_3g42321	anthers
FvesChr3G00122810	FvH4_3g42410	anthers	K05681	ATP-binding cassette, subfamily G (WHITE), member 2
FvesChr3G00123470	FvH4_3g43000	anthers
FvesChr3G00123500	FvH4_3g43020	anthers
FvesChr3G00124040	FvH4_3g43510	anthers
FvesChr3G00124970	FvH4_3g44180	anthers
FvesChr3G00124980	FvH4_3g44190	anthers	K26554	MFS transporter, POT/PTR family, low-affinity nitrate transporter
FvesChr3G00125320	FvH4_3g44471	anthers
FvesChr3G00125680	FvH4_3g44820	anthers	K12818	ATP-dependent RNA helicase DHX8/PRP22 [EC:5.6.2.6]
FvesChr3G00125760		anthers
FvesChr3G00126470	FvH4_3g45501	anthers	K15104	solute carrier family 25 (mitochondrial oxoglutarate transporter), member 11
FvesChr4G00128320	FvH4_4g00840	anthers	K17471	sulfate transporter 3
FvesChr4G00128340	FvH4_4g00870	anthers
FvesChr4G00131460	FvH4_4g03390	anthers
FvesChr4G00131850	FvH4_4g03710	anthers
FvesChr4G00132410	FvH4_4g04150	anthers	K03754	translation initiation factor eIF-2B subunit beta
FvesChr4G00132720	FvH4_4g04410	anthers	K02941	large subunit ribosomal protein LP0
FvesChr4G00132810	FvH4_4g04480	anthers
FvesChr4G00132890	FvH4_4g04530	anthers
FvesChr4G00132950	FvH4_4g04580	anthers	K17769	mitochondrial import receptor subunit TOM22
FvesChr4G00133900	FvH4_4g05270	anthers	K10357	myosin V
FvesChr4G00134700	FvH4_4g05782	anthers
FvesChr4G00135100	FvH4_4g06070	anthers
FvesChr4G00143410	FvH4_4g10540	anthers	K01610	phosphoenolpyruvate carboxykinase (ATP) [EC:4.1.1.49]
FvesChr4G00143810	FvH4_4g10920	anthers
FvesChr4G00144870		anthers
FvesChr4G00146070	FvH4_4g12601	anthers
FvesChr4G00146080	FvH4_4g12610	anthers	K02943	large subunit ribosomal protein LP2
FvesChr4G00148840	FvH4_4g14560	anthers	K03028	26S proteasome regulatory subunit N1
FvesChr4G00149090	FvH4_4g14730	anthers	K09874	aquaporin NIP
FvesChr4G00151960	FvH4_4g13820	anthers
FvesChr4G00152150	FvH4_4g16630	anthers
FvesChr4G00153370	FvH4_4g17550	anthers
FvesChr4G00153850	FvH4_4g17890	anthers
FvesChr4G00154110	FvH4_4g18120	anthers
FvesChr4G00154490	FvH4_4g18381	anthers
FvesChr4G00154500	FvH4_4g18390	anthers
FvesChr4G00155270	FvH4_4g19000	anthers
FvesChr4G00155660	FvH4_4g19310	anthers	K09422	transcription factor MYB, plant
FvesChr4G00155770	FvH4_4g19410	anthers	K07953	GTP-binding protein SAR1 [EC:3.6.5.-]
FvesChr4G00156350	FvH4_4g19900	anthers
FvesChr4G00156710	FvH4_4g20220	anthers	K00430	peroxidase [EC:1.11.1.7]
FvesChr4G00157940	FvH4_4g21290	anthers
FvesChr4G00157950	FvH4_4g21291	anthers
FvesChr4G00157960		anthers
FvesChr4G00157970		anthers
FvesChr4G00158000	FvH4_4g21292	anthers
FvesChr4G00158680	FvH4_4g21850	anthers
FvesChr4G00159310	FvH4_4g22390	anthers
FvesChr4G00159370		anthers
FvesChr4G00159640	FvH4_4g22680	anthers
FvesChr4G00159750	FvH4_4g22761	anthers
FvesChr4G00160320	FvH4_4g23220	anthers	K24135	MORC family CW-type zinc finger protein
FvesChr4G00161080	FvH4_4g23870	anthers	K13272	flavonoid O-methyltransferase [EC:2.1.1.267]
FvesChr4G00161420	FvH4_4g24150	anthers
FvesChr4G00162010	FvH4_4g24750	anthers	K01581	ornithine decarboxylase [EC:4.1.1.17]
FvesChr4G00163940	FvH4_4g26360	anthers	K03327	MATE family, multidrug and toxin extrusion protein
FvesChr4G00166770	FvH4_4g28790	anthers	K14709	solute carrier family 39 (zinc transporter), member 1/2/3
FvesChr4G00167490	FvH4_4g29590	anthers
FvesChr4G00167560	FvH4_4g29670	anthers
FvesChr4G00167800	FvH4_4g29890	anthers	K24983	Ras GTPase-activating protein-binding protein 2
FvesChr4G00167940	FvH4_4g30020	anthers	K02969	small subunit ribosomal protein S20e
FvesChr4G00167980	FvH4_4g30060	anthers
FvesChr4G00168150	FvH4_4g30210	anthers	K06630	14-3-3 protein epsilon
FvesChr4G00169090	FvH4_4g31030	anthers
FvesChr4G00169140	FvH4_4g31080	anthers	K20495	long-chain fatty acid omega-monooxygenase [EC:1.14.14.80]
FvesChr4G00170260	FvH4_4g32111	anthers
FvesChr4G00171150	FvH4_4g32891	anthers
FvesChr4G00171270	FvH4_4g33011	anthers	K14379	tartrate-resistant acid phosphatase type 5 [EC:3.1.3.2]
FvesChr4G00171580	FvH4_4g33300	anthers
FvesChr4G00172070	FvH4_4g33690	anthers	K01869	leucyl-tRNA synthetase [EC:6.1.1.4]
FvesChr4G00172650	FvH4_4g34171	anthers
FvesChr4G00172710	FvH4_4g34214	anthers
FvesChr4G00173090	FvH4_4g34570	anthers	K12822	RNA-binding protein 25
FvesChr4G00173720	FvH4_4g35100	anthers	K14664	IAA-amino acid hydrolase [EC:3.5.1.-]
FvesChr4G00174310	FvH4_4g35540	anthers	K15193	protein SPT2
FvesChr4G00174590	FvH4_4g35723	anthers
FvesChr4G00174630	FvH4_4g35741	anthers
FvesChr4G00175120	FvH4_4g36141	anthers
FvesChr4G00175260	FvH4_4g36270	anthers
FvesChr4G00175470	FvH4_4g36441	anthers
FvesChr4G00175910	FvH4_4g36810	anthers
FvesChr4G00175940	FvH4_4g36850	anthers	K01915	glutamine synthetase [EC:6.3.1.2]
FvesChr5G00229890	FvH4_5g00730	anthers
FvesChr5G00230800	FvH4_5g01470	anthers
FvesChr5G00231270	FvH4_5g01890	anthers
FvesChr5G00231280	FvH4_5g01900	anthers
FvesChr5G00231470	FvH4_5g02020	anthers
FvesChr5G00231730	FvH4_5g02240	anthers
FvesChr5G00231770		anthers
FvesChr5G00231780	FvH4_5g02260	anthers
FvesChr5G00231810	FvH4_5g02270	anthers
FvesChr5G00232870	FvH4_5g03270	anthers
FvesChr5G00234450	FvH4_5g04531	anthers
FvesChr5G00235080	FvH4_5g05030	anthers
FvesChr5G00235400	FvH4_5g05300	anthers	K00099	1-deoxy-D-xylulose-5-phosphate reductoisomerase [EC:1.1.1.267]
FvesChr5G00236990	FvH4_5g06630	anthers
FvesChr5G00238310	FvH4_5g07660	anthers	K26385	lysine histidine transporter
FvesChr5G00238980	FvH4_5g08281	anthers
FvesChr5G00240480	FvH4_5g09550	anthers
FvesChr5G00240680	FvH4_5g09741	anthers
FvesChr5G00240990	FvH4_5g10040	anthers
FvesChr5G00241110	FvH4_5g10110	anthers
FvesChr5G00241120	FvH4_5g10120	anthers
FvesChr5G00242850	FvH4_5g11810	anthers
FvesChr5G00243030	FvH4_5g11940	anthers
FvesChr5G00243060	FvH4_5g11980	anthers
FvesChr5G00243070	FvH4_5g11990	anthers
FvesChr5G00243230	FvH4_5g12130	anthers
FvesChr5G00243240	FvH4_5g12130	anthers	K27887	kinesin-like protein KIN-14
FvesChr5G00243480	FvH4_5g12310	anthers
FvesChr5G00243730	FvH4_5g12490	anthers
FvesChr5G00243840	FvH4_5g12580	anthers
FvesChr5G00244090	FvH4_5g12780	anthers	K24917	amino acid permease
FvesChr5G00244190	FvH4_5g12860	anthers
FvesChr5G00244440		anthers
FvesChr5G00245730	FvH4_5g14161	anthers
FvesChr5G00245740	FvH4_5g14170	anthers
FvesChr5G00246130	FvH4_5g14520	anthers
FvesChr5G00246850	FvH4_5g15140	anthers
FvesChr5G00247020	FvH4_5g15261	anthers	K01785	aldose 1-epimerase [EC:5.1.3.3]
FvesChr5G00247100		anthers
FvesChr5G00247490	FvH4_5g15660	anthers	K26552	MFS transporter, POT/PTR family, nitrate/chloride/glucosinolate transporter
FvesChr5G00247860	FvH4_5g15960	anthers
FvesChr5G00248220	FvH4_5g16201	anthers
FvesChr5G00248630	FvH4_5g16530	anthers
FvesChr5G00248660	FvH4_5g16550	anthers
FvesChr5G00248670	FvH4_5g16560	anthers
FvesChr5G00249040	FvH4_5g16790	anthers
FvesChr5G00249280	FvH4_5g17040	anthers
FvesChr5G00249820	FvH4_5g17510	anthers
FvesChr5G00250000	FvH4_5g17661	anthers
FvesChr5G00252480	FvH4_5g19690	anthers
FvesChr5G00252610		anthers
FvesChr5G00253930	FvH4_5g20811	anthers
FvesChr5G00254060	FvH4_5g20890	anthers	K02134	F-type H+-transporting ATPase subunit delta
FvesChr5G00254770	FvH4_5g21560	anthers	K03013	DNA-directed RNA polymerases I, II, and III subunit RPABC1
FvesChr5G00255910	FvH4_5g22380	anthers
FvesChr5G00255920	FvH4_5g22390	anthers	K13065	shikimate O-hydroxycinnamoyltransferase [EC:2.3.1.133]
FvesChr5G00258760	FvH4_5g24420	anthers
FvesChr5G00261380	FvH4_5g26180	anthers	K00021	hydroxymethylglutaryl-CoA reductase (NADPH) [EC:1.1.1.34]
FvesChr5G00262570	FvH4_5g27070	anthers
FvesChr5G00263920	FvH4_5g28070	anthers	K21844	protein FAM126
FvesChr5G00265280	FvH4_5g29330	anthers
FvesChr5G00265400	FvH4_5g29420	anthers	K03094	S-phase kinase-associated protein 1
FvesChr5G00265410	FvH4_5g29430	anthers
FvesChr5G00265780	FvH4_5g29750	anthers
FvesChr5G00266890	FvH4_5g30520	anthers
FvesChr5G00267070	FvH4_5g30650	anthers
FvesChr5G00267250	FvH4_5g30780	anthers
FvesChr5G00268120	FvH4_5g31340	anthers	K09510	DnaJ homolog subfamily B member 4
FvesChr5G00268190	FvH4_5g31390	anthers
FvesChr5G00268400	FvH4_5g31520	anthers
FvesChr5G00268560	FvH4_5g31650	anthers	K14709	solute carrier family 39 (zinc transporter), member 1/2/3
FvesChr5G00270280	FvH4_5g33070	anthers	K26385	lysine histidine transporter
FvesChr5G00270860	FvH4_5g33480	anthers
FvesChr5G00270870		anthers
FvesChr5G00271500	FvH4_5g33890	anthers
FvesChr5G00271890	FvH4_5g34150	anthers	K18195	rhamnogalacturonan endolyase [EC:4.2.2.23]
FvesChr5G00272270	FvH4_5g34410	anthers	K02941	large subunit ribosomal protein LP0
FvesChr5G00272620	FvH4_5g34670	anthers
FvesChr5G00274360	FvH4_5g36060	anthers
FvesChr5G00277160	FvH4_5g38300	anthers
FvesChr5G00278680	FvH4_2g27292	anthers
FvesChr6G00001240	FvH4_6g00990	anthers
FvesChr6G00001250	FvH4_6g01000	anthers
FvesChr6G00001520	FvH4_6g01230	anthers
FvesChr6G00001530	FvH4_6g01240	anthers
FvesChr6G00002490	FvH4_6g02020	anthers
FvesChr6G00003050	FvH4_6g02520	anthers
FvesChr6G00003080	FvH4_6g02540	anthers
FvesChr6G00003120	FvH4_6g02590	anthers
FvesChr6G00003670	FvH4_6g03220	anthers
FvesChr6G00003680	FvH4_6g03221	anthers
FvesChr6G00003810	FvH4_6g03380	anthers
FvesChr6G00003930	FvH4_6g03480	anthers	K14809	ATP-dependent RNA helicase DDX55/SPB4 [EC:5.6.2.7]
FvesChr6G00003940	FvH4_6g03490	anthers
FvesChr6G00004350	FvH4_6g03870	anthers
FvesChr6G00004840	FvH4_6g04261	anthers
FvesChr6G00005130	FvH4_6g04500	anthers
FvesChr6G00005870	FvH4_6g05150	anthers
FvesChr6G00005900	FvH4_6g05161	anthers
FvesChr6G00005910	FvH4_6g05170	anthers
FvesChr6G00005920	FvH4_6g05180	anthers
FvesChr6G00006280	FvH4_6g05430	anthers
FvesChr6G00006760	FvH4_6g05790	anthers	K20890	xylan alpha-glucuronosyltransferase [EC:2.4.1.-]
FvesChr6G00008340	FvH4_6g07060	anthers
FvesChr6G00008410	FvH4_6g07110	anthers
FvesChr6G00008750	FvH4_6g07410	anthers
FvesChr6G00010570	FvH4_6g09000	anthers	K02965	small subunit ribosomal protein S19
FvesChr6G00011350	FvH4_6g09610	anthers
FvesChr6G00013190	FvH4_6g11150	anthers
FvesChr6G00013620	FvH4_6g11493	anthers	K07300	Ca2+:H+ antiporter
FvesChr6G00014170	FvH4_6g11970	anthers	K14638	solute carrier family 15 (peptide/histidine transporter), member 3/4
FvesChr6G00015250	FvH4_6g12851	anthers	K26552	MFS transporter, POT/PTR family, nitrate/chloride/glucosinolate transporter
FvesChr6G00016120	FvH4_6g13580	anthers
FvesChr6G00018240	FvH4_6g15310	anthers
FvesChr6G00019070	FvH4_6g16010	anthers
FvesChr6G00019110	FvH4_6g16032	anthers	K28063	extended synaptotagmin
FvesChr6G00020490	FvH4_6g17090	anthers
FvesChr6G00020710	FvH4_6g17240	anthers
FvesChr6G00022560	FvH4_6g18730	anthers
FvesChr6G00023260	FvH4_6g19270	anthers	K01193	beta-fructofuranosidase [EC:3.2.1.26]
FvesChr6G00025690	FvH4_6g20840	anthers	K13412	calcium-dependent protein kinase [EC:2.7.11.1]
FvesChr6G00025970	FvH4_6g21020	anthers	K13412	calcium-dependent protein kinase [EC:2.7.11.1]
FvesChr6G00026160	FvH4_6g21121	anthers	K16275	E3 ubiquitin-protein ligase BAH [EC:2.3.2.27]
FvesChr6G00026460	FvH4_6g21351	anthers	K03252	translation initiation factor 3 subunit C
FvesChr6G00026730	FvH4_6g21540	anthers	K13356	alcohol-forming fatty acyl-CoA reductase [EC:1.2.1.84]
FvesChr6G00028350	FvH4_6g22510	anthers
FvesChr6G00030140	FvH4_6g23653	anthers
FvesChr6G00031650	FvH4_6g24791	anthers
FvesChr6G00033650	FvH4_6g26560	anthers
FvesChr6G00033980	FvH4_6g26810	anthers
FvesChr6G00035550	FvH4_6g27950	anthers
FvesChr6G00036830	FvH4_6g28890	anthers	K01535	H+-transporting ATPase [EC:7.1.2.1]
FvesChr6G00038230	FvH4_6g30070	anthers
FvesChr6G00038330	FvH4_6g30180	anthers	K03236	translation initiation factor 1A
FvesChr6G00039280	FvH4_6g30870	anthers
FvesChr6G00040270		anthers
FvesChr6G00042180	FvH4_6g33010	anthers
FvesChr6G00043340	FvH4_6g33810	anthers
FvesChr6G00043350	FvH4_6g33830	anthers	K09422	transcription factor MYB, plant
FvesChr6G00045060	FvH4_6g35220	anthers	K09458	3-oxoacyl-[acyl-carrier-protein] synthase II [EC:2.3.1.179]
FvesChr6G00047120	FvH4_6g36981	anthers
FvesChr6G00047180	FvH4_6g37021	anthers
FvesChr6G00047780	FvH4_6g37410	anthers	K18195	rhamnogalacturonan endolyase [EC:4.2.2.23]
FvesChr6G00048230	FvH4_6g37740	anthers	K06943	nucleolar GTP-binding protein
FvesChr6G00048840	FvH4_6g38111	anthers
FvesChr6G00048920	FvH4_6g38160	anthers	K08235	xyloglucan:xyloglucosyl transferase [EC:2.4.1.207]
FvesChr6G00049490	FvH4_6g38640	anthers
FvesChr6G00050440	FvH4_6g39510	anthers	K24543	cytochrome P450 family 97 subfamily B polypeptide 3
FvesChr6G00051480	FvH4_6g40271	anthers
FvesChr6G00053230	FvH4_c3g00020	anthers
FvesChr6G00053240	FvH4_6g41620	anthers	K05579	NAD(P)H-quinone oxidoreductase subunit H [EC:7.1.1.2]
FvesChr6G00053250		anthers	K05580	NAD(P)H-quinone oxidoreductase subunit I [EC:7.1.1.2]
FvesChr6G00053330	FvH4_6g41730	anthers
FvesChr6G00053340	FvH4_6g41740	anthers	K01213	galacturan 1,4-alpha-galacturonidase [EC:3.2.1.67]
FvesChr6G00054100	FvH4_6g42470	anthers	K00895	diphosphate-dependent phosphofructokinase [EC:2.7.1.90]
FvesChr6G00054130	FvH4_6g42520	anthers
FvesChr6G00054700	FvH4_6g43080	anthers	K09422	transcription factor MYB, plant
FvesChr6G00055460	FvH4_6g43710	anthers
FvesChr6G00055490		anthers
FvesChr6G00055760	FvH4_6g43950	anthers
FvesChr6G00056250	FvH4_6g44332	anthers
FvesChr6G00057120	FvH4_6g45002	anthers
FvesChr6G00057140		anthers
FvesChr6G00057460	FvH4_6g45280	anthers	K12829	splicing factor 3B subunit 2
FvesChr6G00057810	FvH4_6g45580	anthers	K01180	endo-1,3(4)-beta-glucanase [EC:3.2.1.6]
FvesChr6G00057870	FvH4_6g45630	anthers
FvesChr6G00058090	FvH4_6g45802	anthers
FvesChr6G00058370	FvH4_6g46080	anthers	K14207	solute carrier family 38 (sodium-coupled neutral amino acid transporter), member 2
FvesChr6G00059330	FvH4_6g46960	anthers	K03124	transcription initiation factor TFIIB
FvesChr6G00059550	FvH4_6g47130	anthers
FvesChr6G00059560	FvH4_6g47140	anthers
FvesChr6G00060480	FvH4_6g47810	anthers
FvesChr6G00060550	FvH4_6g47860	anthers	K01180	endo-1,3(4)-beta-glucanase [EC:3.2.1.6]
FvesChr6G00060670	FvH4_6g48001	anthers
FvesChr6G00061410	FvH4_6g48650	anthers
FvesChr6G00061440	FvH4_6g48660	anthers
FvesChr6G00061450	FvH4_6g48661	anthers
FvesChr6G00061470	FvH4_6g48680	anthers
FvesChr6G00061480	FvH4_6g48690	anthers
FvesChr6G00062360	FvH4_6g49430	anthers
FvesChr6G00062600	FvH4_6g49612	anthers
FvesChr6G00062750	FvH4_6g49770	anthers
FvesChr6G00062790	FvH4_6g49811	anthers	K13025	ATP-dependent RNA helicase [EC:5.6.2.7]
FvesChr6G00062860		anthers
FvesChr6G00063250	FvH4_6g50390	anthers	K15382	solute carrier family 50 (sugar transporter)
FvesChr6G00063260	FvH4_6g50390	anthers	K15382	solute carrier family 50 (sugar transporter)
FvesChr6G00063500	FvH4_6g50580	anthers
FvesChr6G00063660	FvH4_6g50720	anthers
FvesChr6G00063820	FvH4_6g50840	anthers
FvesChr6G00064190		anthers
FvesChr6G00065350	FvH4_6g52240	anthers
FvesChr6G00065630	FvH4_6g52510	anthers
FvesChr6G00066730	FvH4_6g53390	anthers
FvesChr6G00066750	FvH4_6g53420	anthers
FvesChr6G00067740	FvH4_6g54220	anthers
FvesChr6G00067770	FvH4_6g54250	anthers
FvesChr7G00321380	FvH4_7g01140	anthers	K01184	polygalacturonase [EC:3.2.1.15]
FvesChr7G00322600	FvH4_7g01980	anthers	K01537	P-type Ca2+ transporter type 2C [EC:7.2.2.10]
FvesChr7G00323240	FvH4_7g02520	anthers	K03868	E3 ubiquitin-protein ligase RBX1 [EC:2.3.2.32]
FvesChr7G00323920		anthers
FvesChr7G00324940	FvH4_7g03550	anthers
FvesChr7G00326380	FvH4_7g04470	anthers	K09422	transcription factor MYB, plant
FvesChr7G00326560	FvH4_7g04583	anthers
FvesChr7G00326700	FvH4_7g04740	anthers
FvesChr7G00326780	FvH4_7g04810	anthers	K01610	phosphoenolpyruvate carboxykinase (ATP) [EC:4.1.1.49]
FvesChr7G00326800	FvH4_7g04840	anthers	K11593	eukaryotic translation initiation factor 2C
FvesChr7G00328840	FvH4_7g06620	anthers
FvesChr7G00328880	FvH4_7g06640	anthers
FvesChr7G00329380	FvH4_7g07050	anthers
FvesChr7G00329560	FvH4_7g07200	anthers	K13448	calcium-binding protein CML
FvesChr7G00329830	FvH4_7g07370	anthers
FvesChr7G00329950	FvH4_7g07470	anthers
FvesChr7G00331310	FvH4_7g08420	anthers
FvesChr7G00331510	FvH4_7g08570	anthers
FvesChr7G00332680	FvH4_7g09411	anthers
FvesChr7G00332770	FvH4_7g09471	anthers
FvesChr7G00333600	FvH4_7g10090	anthers
FvesChr7G00334200	FvH4_7g10560	anthers
FvesChr7G00335690	FvH4_7g11850	anthers	K14423	plant 4,4-dimethylsterol C-4alpha-methyl-monooxygenase [EC:1.14.18.10]
FvesChr7G00336220	FvH4_7g12320	anthers
FvesChr7G00336560	FvH4_7g12600	anthers	K05282	gibberellin-44 dioxygenase [EC:1.14.11.12]
FvesChr7G00338150	FvH4_7g13800	anthers
FvesChr7G00340930	FvH4_7g16270	anthers	K03236	translation initiation factor 1A
FvesChr7G00340980	FvH4_7g16320	anthers
FvesChr7G00341110	FvH4_7g16440	anthers	K27686	phragmoplastin DRP1 [EC:3.6.5.-]
FvesChr7G00341270	FvH4_7g16550	anthers
FvesChr7G00341430	FvH4_7g16710	anthers	K20496	laurate 7-monooxygenase [EC:1.14.14.130]
FvesChr7G00343790	FvH4_7g18841	anthers	K03094	S-phase kinase-associated protein 1
FvesChr7G00344370	FvH4_7g19380	anthers
FvesChr7G00344940		anthers
FvesChr7G00344950	FvH4_7g19910	anthers
FvesChr7G00344980	FvH4_7g19930	anthers
FvesChr7G00345000	FvH4_7g19950	anthers
FvesChr7G00345250	FvH4_7g20170	anthers	K00737	beta-1,4-mannosyl-glycoprotein beta-1,4-N-acetylglucosaminyltransferase [EC:2.4.1.144]
FvesChr7G00345360		anthers
FvesChr7G00346070	FvH4_7g20890	anthers
FvesChr7G00346470	FvH4_7g21260	anthers
FvesChr7G00346510	FvH4_7g21310	anthers
FvesChr7G00346540	FvH4_7g21340	anthers
FvesChr7G00346910	FvH4_7g21682	anthers
FvesChr7G00346960	FvH4_7g21710	anthers
FvesChr7G00347010		anthers	K00164	2-oxoglutarate dehydrogenase E1 component [EC:1.2.4.2]
FvesChr7G00347060	FvH4_7g21790	anthers
FvesChr7G00347140	FvH4_7g21860	anthers
FvesChr7G00349740	FvH4_7g24190	anthers	K22794	flavonol-3-O-glucoside/galactoside glucosyltransferase [EC:2.4.1.239 2.4.1.-]
FvesChr7G00350410	FvH4_7g24700	anthers
FvesChr7G00350560	FvH4_7g24850	anthers
FvesChr7G00350760		anthers
FvesChr7G00350960	FvH4_7g25090	anthers	K02987	small subunit ribosomal protein S4e
FvesChr7G00351170	FvH4_7g25260	anthers	K00079	carbonyl reductase 1 [EC:1.1.1.184 1.1.1.189 1.1.1.197]
FvesChr7G00352660	FvH4_7g26450	anthers
FvesChr7G00353150	FvH4_7g26850	anthers
FvesChr7G00353160	FvH4_7g26860	anthers
FvesChr7G00353200	FvH4_7g26911	anthers
FvesChr7G00353350	FvH4_7g27060	anthers
FvesChr7G00353360	FvH4_7g27070	anthers
FvesChr7G00354010	FvH4_7g27660	anthers
FvesChr7G00354100	FvH4_7g27720	anthers
FvesChr7G00354320	FvH4_7g27920	anthers	K08789	MAST-subfamily protein kinase [EC:2.7.11.37]
FvesChr7G00354840		anthers
FvesChr7G00354850	FvH4_7g28361	anthers
FvesChr7G00355800	FvH4_7g29091	anthers
FvesChr7G00356380	FvH4_7g29590	anthers
FvesChr7G00356510	FvH4_7g29720	anthers	K24184	cytochrome P450 family 89 subfamily A [EC:1.14.-.-]
FvesChr7G00356530	FvH4_7g29720	anthers	K24184	cytochrome P450 family 89 subfamily A [EC:1.14.-.-]
FvesChr7G00357370	FvH4_7g30461	anthers
FvesChr7G00357570	FvH4_7g30610	anthers
FvesChr7G00357670	FvH4_7g30710	anthers
FvesChr7G00357680	FvH4_7g30720	anthers	K11279	nucleosome assembly protein 1-like 1
FvesChr7G00357850	FvH4_7g30850	anthers
FvesChr7G00358330	FvH4_7g31310	anthers
FvesChr7G00358350	FvH4_7g31320	anthers
FvesChr7G00358570	FvH4_7g31500	anthers
FvesChr7G00358600	FvH4_7g31520	anthers
FvesChr7G00358620	FvH4_7g31540	anthers
FvesChr7G00360480	FvH4_7g33100	anthers
FvesChr7G00360770	FvH4_7g33370	anthers
FvesChr1G00292990	FvH4_1g11500	carpels
FvesChr1G00296880	FvH4_1g14630	carpels
FvesChr1G00298540	FvH4_1g16130	carpels
FvesChr1G00301770	FvH4_1g18710	carpels
FvesChr2G00181880	FvH4_2g03070	carpels
FvesChr2G00184460	FvH4_2g04990	carpels	K21777	G2/mitotic-specific cyclin-B, other
FvesChr2G00199190	FvH4_2g16020	carpels
FvesChr2G00202340	FvH4_2g18440	carpels
FvesChr2G00204500	FvH4_2g20170	carpels	K28058	multiple C2 and transmembrane domain-containing protein
FvesChr2G00206710	FvH4_2g22040	carpels
FvesChr2G00211710	FvH4_2g25990	carpels	K01179	endoglucanase [EC:3.2.1.4]
FvesChr2G00227890	FvH4_2g40430	carpels	K03327	MATE family, multidrug and toxin extrusion protein
FvesChr3G00074910	FvH4_3g05590	carpels	K10760	adenylate dimethylallyltransferase (cytokinin synthase) [EC:2.5.1.27 2.5.1.112]
FvesChr3G00077130	FvH4_3g07530	carpels
FvesChr3G00078000	FvH4_3g08310	carpels
FvesChr3G00102460	FvH4_3g28050	carpels	K20416	palmitoyl-[glycerolipid] 7-desaturase [EC:1.14.19.42]
FvesChr4G00127370	FvH4_4g00070	carpels
FvesChr4G00131080	FvH4_4g03180	carpels	K15505	DNA repair protein RAD5 [EC:5.6.2.-]
FvesChr4G00142760	FvH4_4g10240	carpels
FvesChr4G00159880	FvH4_4g22890	carpels
FvesChr4G00166150	FvH4_4g28250	carpels
FvesChr4G00167540	FvH4_4g29650	carpels	K15277	solute carrier family 35 (adenosine 3'-phospho 5'-phosphosulfate transporter), member B3
FvesChr4G00172790	FvH4_4g34280	carpels
FvesChr5G00231590	FvH4_5g02110	carpels	K28058	multiple C2 and transmembrane domain-containing protein
FvesChr5G00235870	FvH4_5g05670	carpels
FvesChr5G00236820	FvH4_5g06490	carpels
FvesChr5G00248790	FvH4_5g16630	carpels
FvesChr5G00249530	FvH4_5g17270	carpels
FvesChr5G00251290	FvH4_5g18770	carpels
FvesChr5G00264960	FvH4_5g29070	carpels	K00423	L-ascorbate oxidase [EC:1.10.3.3]
FvesChr5G00265670		carpels
FvesChr5G00278180	FvH4_5g39230	carpels	K02210	DNA replication licensing factor MCM7 [EC:5.6.2.3]
FvesChr6G00008480	FvH4_6g07170	carpels
FvesChr6G00010620	FvH4_6g09040	carpels	K27742	protein SCARECROW
FvesChr6G00048260	FvH4_6g37770	carpels
FvesChr7G00325740	FvH4_7g04060	carpels
FvesChr7G00355060	FvH4_7g28500	carpels	K15397	3-ketoacyl-CoA synthase [EC:2.3.1.199]
FvesChr7G00357210	FvH4_7g30290	carpels
FvesChr7G00361030	FvH4_7g33621	carpels
FvesChr1G00300060	FvH4_1g17390	early_fruit	K01455	formamidase [EC:3.5.1.49]
FvesChr2G00180040	FvH4_2g01480	early_fruit
FvesChr2G00185060	FvH4_2g05350	early_fruit
FvesChr2G00202550	FvH4_2g18570	early_fruit
FvesChr2G00220730	FvH4_2g34420	early_fruit	K09843	(+)-abscisic acid 8'-hydroxylase [EC:1.14.14.137]
FvesChr3G00075180	FvH4_3g05830	early_fruit
FvesChr6G00029250		early_fruit
FvesChr6G00045460	FvH4_6g35550	early_fruit
FvesChr6G00062230		early_fruit
FvesChr7G00357690	FvH4_7g30730	early_fruit	K03327	MATE family, multidrug and toxin extrusion protein
FvesChr1G00280340		flower
FvesChr1G00289430	FvH4_1g08570	flower
FvesChr1G00304250	FvH4_1g20330	flower
FvesChr1G00314900		flower
FvesChr2G00183720		flower
FvesChr2G00183730		flower
FvesChr2G00193900		flower
FvesChr2G00217860		flower
FvesChr3G00075840	FvH4_3g06360	flower	K09338	homeobox-leucine zipper protein
FvesChr3G00076060		flower
FvesChr3G00080920	FvH4_3g11290	flower	K09264	MADS-box transcription factor, plant
FvesChr3G00094590		flower
FvesChr3G00106570	FvH4_3g30841	flower
FvesChr3G00107200	FvH4_3g31180	flower
FvesChr4G00167500	FvH4_4g29600	flower	K09264	MADS-box transcription factor, plant
FvesChr4G00167510	FvH4_4g29610	flower	K09264	MADS-box transcription factor, plant
FvesChr4G00169060	FvH4_4g31000	flower	K09422	transcription factor MYB, plant
FvesChr4G00174340	FvH4_4g35580	flower
FvesChr4G00174670	FvH4_4g35790	flower
FvesChr5G00236600		flower
FvesChr5G00256470		flower
FvesChr6G00004230		flower
FvesChr6G00007460		flower
FvesChr6G00007500	FvH4_6g06380	flower
FvesChr6G00009350		flower
FvesChr6G00009670	FvH4_6g08190	flower
FvesChr6G00009810	FvH4_6g08330	flower
FvesChr6G00011760	FvH4_6g09941	flower
FvesChr6G00011830	FvH4_6g10010	flower
FvesChr6G00019500	FvH4_6g16343	flower
FvesChr6G00024560		flower
FvesChr6G00030910	FvH4_6g24240	flower
FvesChr6G00055950		flower
FvesChr6G00057600	FvH4_6g45391	flower
FvesChr6G00058700	FvH4_6g46410	flower	K09264	MADS-box transcription factor, plant
FvesChr6G00062630		flower
FvesChr7G00323170		flower
FvesChr7G00354990	FvH4_7g28453	flower
FvesChr7G00358820	FvH4_7g31684	flower
FvesChr1G00279930	FvH4_1g00710	late_fruit	K03283	heat shock 70kDa protein 1/6/8
FvesChr1G00280580		late_fruit
FvesChr1G00281070	FvH4_1g01620	late_fruit
FvesChr1G00281710	FvH4_1g02120	late_fruit
FvesChr1G00283120	FvH4_1g03290	late_fruit
FvesChr1G00283130	FvH4_1g03290	late_fruit
FvesChr1G00283140	FvH4_1g03300	late_fruit	K18195	rhamnogalacturonan endolyase [EC:4.2.2.23]
FvesChr1G00284620		late_fruit
FvesChr1G00290150		late_fruit
FvesChr1G00290270	FvH4_1g09300	late_fruit
FvesChr1G00290280		late_fruit
FvesChr1G00290670	FvH4_6g40675	late_fruit
FvesChr1G00290680	FvH4_1g09640	late_fruit	K14157	alpha-aminoadipic semialdehyde synthase [EC:1.5.1.8 1.5.1.9]
FvesChr1G00291170	FvH4_1g09980	late_fruit	K00021	hydroxymethylglutaryl-CoA reductase (NADPH) [EC:1.1.1.34]
FvesChr1G00293550	FvH4_1g11980	late_fruit	K14488	SAUR family protein
FvesChr1G00294240	FvH4_1g12550	late_fruit
FvesChr1G00294360	FvH4_1g19400	late_fruit
FvesChr1G00295310	FvH4_1g13380	late_fruit
FvesChr1G00295520	FvH4_1g13550	late_fruit
FvesChr1G00296090	FvH4_1g14011	late_fruit
FvesChr1G00296220		late_fruit
FvesChr1G00296650		late_fruit
FvesChr1G00301060		late_fruit
FvesChr1G00302510	FvH4_1g19265	late_fruit	K23232	8-hydroxygeraniol dehydrogenase [EC:1.1.1.324]
FvesChr1G00302530	FvH4_1g19281	late_fruit	K23232	8-hydroxygeraniol dehydrogenase [EC:1.1.1.324]
FvesChr1G00302690	FvH4_1g19390	late_fruit	K00699	glucuronosyltransferase [EC:2.4.1.17]
FvesChr1G00302700		late_fruit
FvesChr1G00306600	FvH4_1g22020	late_fruit	K16166	transcription factor MYB75
FvesChr1G00309280	FvH4_3g32681	late_fruit
FvesChr1G00311020		late_fruit
FvesChr1G00312050		late_fruit
FvesChr1G00314400		late_fruit
FvesChr1G00318180	FvH4_5g32781	late_fruit
FvesChr1G00318990	FvH4_1g28381	late_fruit
FvesChr1G00319400	FvH4_3g28461	late_fruit
FvesChr2G00179140	FvH4_1g26151	late_fruit
FvesChr2G00180280		late_fruit
FvesChr2G00184470	FvH4_2g05000	late_fruit
FvesChr2G00187340	FvH4_2g07081	late_fruit
FvesChr2G00190240	FvH4_2g09110	late_fruit	K23050	phenylcoumaran benzylic ether reductase [EC:1.3.1.-]
FvesChr2G00190780	FvH4_5g05121	late_fruit
FvesChr2G00192370		late_fruit	K14488	SAUR family protein
FvesChr2G00192380	FvH4_2g10820	late_fruit	K14488	SAUR family protein
FvesChr2G00192420	FvH4_2g10860	late_fruit
FvesChr2G00196980		late_fruit
FvesChr2G00200110	FvH4_2g16730	late_fruit
FvesChr2G00201700	FvH4_2g18001	late_fruit
FvesChr2G00203780	FvH4_2g19540	late_fruit	K01728	pectate lyase [EC:4.2.2.2]
FvesChr2G00204900	FvH4_2g20500	late_fruit	K14484	auxin-responsive protein IAA
FvesChr2G00205460	FvH4_2g20970	late_fruit
FvesChr2G00205470	FvH4_2g20980	late_fruit	K01184	polygalacturonase [EC:3.2.1.15]
FvesChr2G00206000	FvH4_2g21420	late_fruit
FvesChr2G00206010	FvH4_2g21430	late_fruit
FvesChr2G00208010	FvH4_2g23190	late_fruit
FvesChr2G00209490	FvH4_2g24280	late_fruit	K03444	MFS transporter, SP family, ERD6-like sugar transporter
FvesChr2G00210160	FvH4_2g24831	late_fruit
FvesChr2G00211280	FvH4_2g25600	late_fruit
FvesChr2G00211920	FvH4_2g26162	late_fruit
FvesChr2G00213370	FvH4_2g27470	late_fruit
FvesChr2G00216570	FvH4_4g14181	late_fruit
FvesChr2G00217530	FvH4_2g31370	late_fruit	K13993	HSP20 family protein
FvesChr2G00218250	FvH4_2g32040	late_fruit	K14496	abscisic acid receptor PYR/PYL family
FvesChr2G00218660	FvH4_2g32410	late_fruit	K09338	homeobox-leucine zipper protein
FvesChr2G00219570	FvH4_2g33310	late_fruit
FvesChr2G00226740	FvH4_2g39441	late_fruit	K08241	jasmonate O-methyltransferase [EC:2.1.1.141]
FvesChr2G00226810	FvH4_2g39510	late_fruit	K19355	mannan endo-1,4-beta-mannosidase [EC:3.2.1.78]
FvesChr2G00228360		late_fruit
FvesChr2G00228380		late_fruit
FvesChr2G00228390	FvH4_2g40810	late_fruit
FvesChr3G00069550	FvH4_3g01240	late_fruit
FvesChr3G00069870	FvH4_3g01460	late_fruit
FvesChr3G00069880	FvH4_3g01470	late_fruit	K01578	malonyl-CoA decarboxylase [EC:4.1.1.9]
FvesChr3G00070210	FvH4_3g01780	late_fruit
FvesChr3G00071200	FvH4_3g02690	late_fruit
FvesChr3G00073400	FvH4_3g04290	late_fruit
FvesChr3G00073410	FvH4_3g04300	late_fruit	K22522	cytokinin riboside 5'-monophosphate phosphoribohydrolase [EC:3.2.2.-]
FvesChr3G00074740	FvH4_3g05440	late_fruit	K09840	9-cis-epoxycarotenoid dioxygenase [EC:1.13.11.51]
FvesChr3G00075060	FvH4_3g05741	late_fruit
FvesChr3G00075080	FvH4_3g05750	late_fruit	K09832	sterol 22-desaturase [EC:1.14.19.41]
FvesChr3G00075640		late_fruit
FvesChr3G00076850		late_fruit
FvesChr3G00077000	FvH4_3g07410	late_fruit
FvesChr3G00077330	FvH4_3g07732	late_fruit
FvesChr3G00077340	FvH4_3g07740	late_fruit
FvesChr3G00077630	FvH4_3g07970	late_fruit
FvesChr3G00078180		late_fruit
FvesChr3G00078190	FvH4_3g08490	late_fruit
FvesChr3G00078210	FvH4_3g08510	late_fruit
FvesChr3G00078860	FvH4_3g09070	late_fruit
FvesChr3G00078870	FvH4_3g09080	late_fruit
FvesChr3G00080690	FvH4_3g11090	late_fruit
FvesChr3G00083660	FvH4_3g13771	late_fruit
FvesChr3G00084640	FvH4_3g14620	late_fruit
FvesChr3G00085770	FvH4_3g15571	late_fruit
FvesChr3G00090340		late_fruit
FvesChr3G00090350	FvH4_3g19400	late_fruit
FvesChr3G00090360	FvH4_6g24271	late_fruit
FvesChr3G00090910	FvH4_3g19770	late_fruit
FvesChr3G00092220	FvH4_3g20700	late_fruit
FvesChr3G00092230	FvH4_3g20710	late_fruit
FvesChr3G00092730		late_fruit
FvesChr3G00092740	FvH4_3g21110	late_fruit
FvesChr3G00097580		late_fruit
FvesChr3G00098020		late_fruit
FvesChr3G00104000	FvH4_3g29050	late_fruit
FvesChr3G00108380		late_fruit
FvesChr3G00108610		late_fruit
FvesChr3G00108960	FvH4_4g08571	late_fruit
FvesChr3G00113600	FvH4_3g35270	late_fruit	K13993	HSP20 family protein
FvesChr3G00114980	FvH4_3g36410	late_fruit
FvesChr3G00115000	FvH4_3g36420	late_fruit	K27605	rhomboid-like protein, plant [EC:3.4.21.105]
FvesChr3G00123210	FvH4_3g42742	late_fruit
FvesChr3G00125110	FvH4_3g44270	late_fruit	K10256	omega-6 fatty acid desaturase / acyl-lipid omega-6 desaturase (Delta-12 desaturase) [EC:1.14.19.6 1.14.19.22]
FvesChr3G00125340	FvH4_3g44490	late_fruit
FvesChr4G00128800	FvH4_4g01161	late_fruit
FvesChr4G00128900	FvH4_4g01271	late_fruit
FvesChr4G00133540		late_fruit
FvesChr4G00134660	FvH4_4g05760	late_fruit	K01728	pectate lyase [EC:4.2.2.2]
FvesChr4G00134670		late_fruit
FvesChr4G00135790	FvH4_4g06590	late_fruit	K09338	homeobox-leucine zipper protein
FvesChr4G00136200		late_fruit
FvesChr4G00137690	FvH4_4g07800	late_fruit
FvesChr4G00140800	FvH4_4g09321	late_fruit
FvesChr4G00142700	FvH4_4g10221	late_fruit
FvesChr4G00146320	FvH4_4g12761	late_fruit
FvesChr4G00146600		late_fruit
FvesChr4G00146700	FvH4_4g13020	late_fruit
FvesChr4G00149630	FvH4_4g15150	late_fruit	K24193	MFS transporter, SP family, sugar:H+ symporter
FvesChr4G00149960		late_fruit
FvesChr4G00150960		late_fruit
FvesChr4G00151150		late_fruit
FvesChr4G00151190	FvH4_4g16170	late_fruit
FvesChr4G00151340		late_fruit
FvesChr4G00154000	FvH4_2g20032	late_fruit
FvesChr4G00154720	FvH4_4g18550	late_fruit	K03327	MATE family, multidrug and toxin extrusion protein
FvesChr4G00154890		late_fruit
FvesChr4G00156080		late_fruit
FvesChr4G00156250		late_fruit
FvesChr4G00158380	FvH4_4g21620	late_fruit	K05658	ATP-binding cassette, subfamily B (MDR/TAP), member 1 [EC:7.6.2.2]
FvesChr4G00158390		late_fruit
FvesChr4G00160050	FvH4_4g23030	late_fruit
FvesChr4G00162760	FvH4_4g25390	late_fruit
FvesChr4G00163250		late_fruit
FvesChr4G00163500	FvH4_4g25960	late_fruit
FvesChr4G00163970	FvH4_4g26370	late_fruit	K03327	MATE family, multidrug and toxin extrusion protein
FvesChr4G00164080	FvH4_4g26460	late_fruit
FvesChr4G00164950	FvH4_4g27160	late_fruit
FvesChr4G00166880	FvH4_4g28900	late_fruit
FvesChr4G00170930	FvH4_4g32700	late_fruit
FvesChr4G00171320	FvH4_4g33060	late_fruit	K01658	anthranilate synthase component II [EC:4.1.3.27]
FvesChr4G00172720	FvH4_4g34230	late_fruit
FvesChr4G00172730	FvH4_4g34240	late_fruit	K09680	type II pantothenate kinase [EC:2.7.1.33]
FvesChr4G00173680	FvH4_4g35060	late_fruit
FvesChr4G00176110	FvH4_4g36980	late_fruit	K15402	fatty acid omega-hydroxylase [EC:1.14.-.-]
FvesChr4G00176600		late_fruit
FvesChr5G00229530	FvH4_5g00420	late_fruit
FvesChr5G00231330	FvH4_5g01930	late_fruit	K15095	(+)-neomenthol dehydrogenase [EC:1.1.1.208]
FvesChr5G00232800	FvH4_5g03220	late_fruit
FvesChr5G00234410	FvH4_5g04500	late_fruit	K14497	protein phosphatase 2C [EC:3.1.3.16]
FvesChr5G00235660	FvH4_5g05530	late_fruit
FvesChr5G00235680	FvH4_5g05540	late_fruit	K17868	diphthine methyl ester acylhydrolase [EC:3.1.1.97]
FvesChr5G00236350	FvH4_5g06120	late_fruit
FvesChr5G00236390		late_fruit
FvesChr5G00236400	FvH4_5g06180	late_fruit
FvesChr5G00236410	FvH4_5g06190	late_fruit
FvesChr5G00236420		late_fruit
FvesChr5G00236800	FvH4_5g06470	late_fruit	K15803	(-)-germacrene D synthase [EC:4.2.3.75]
FvesChr5G00237090	FvH4_5g06720	late_fruit	K01728	pectate lyase [EC:4.2.2.2]
FvesChr5G00238020	FvH4_5g07550	late_fruit
FvesChr5G00238030	FvH4_4g20870	late_fruit
FvesChr5G00239270	FvH4_5g08581	late_fruit
FvesChr5G00247620	FvH4_5g15790	late_fruit
FvesChr5G00247900		late_fruit
FvesChr5G00250430	FvH4_5g18011	late_fruit
FvesChr5G00250750	FvH4_5g18321	late_fruit
FvesChr5G00250760	FvH4_5g18340	late_fruit
FvesChr5G00251230	FvH4_5g18720	late_fruit	K13993	HSP20 family protein
FvesChr5G00252200	FvH4_5g19551	late_fruit
FvesChr5G00255090	FvH4_5g21820	late_fruit
FvesChr5G00255100	FvH4_5g21830	late_fruit
FvesChr5G00255170	FvH4_5g21900	late_fruit
FvesChr5G00256220		late_fruit	K14488	SAUR family protein
FvesChr5G00256230	FvH4_2g10870	late_fruit
FvesChr5G00256430		late_fruit
FvesChr5G00256440		late_fruit	K14488	SAUR family protein
FvesChr5G00259370		late_fruit
FvesChr5G00260030		late_fruit
FvesChr5G00261070	FvH4_5g25950	late_fruit
FvesChr5G00261490		late_fruit
FvesChr5G00265200	FvH4_5g29260	late_fruit	K03861	phosphatidylinositol N-acetylglucosaminyltransferase subunit P
FvesChr5G00265210	FvH4_5g29270	late_fruit
FvesChr5G00268000		late_fruit
FvesChr5G00269500		late_fruit
FvesChr5G00269540	FvH4_5g32450	late_fruit
FvesChr5G00269550	FvH4_5g32460	late_fruit	K09422	transcription factor MYB, plant
FvesChr5G00269560	FvH4_5g32461	late_fruit
FvesChr5G00269570	FvH4_5g32470	late_fruit
FvesChr5G00271340	FvH4_5g32781	late_fruit
FvesChr5G00271900	FvH4_5g34160	late_fruit
FvesChr5G00273100	FvH4_5g35111	late_fruit
FvesChr5G00276940	FvH4_5g38140	late_fruit
FvesChr5G00277090	FvH4_5g38250	late_fruit
FvesChr6G00000080	FvH4_6g00080	late_fruit	K03921	acyl-[acyl-carrier protein] desaturase [EC:1.14.19.2 1.14.19.11 1.14.19.26]
FvesChr6G00004740	FvH4_6g04190	late_fruit
FvesChr6G00005730		late_fruit
FvesChr6G00006610	FvH4_6g05660	late_fruit
FvesChr6G00006850	FvH4_6g05880	late_fruit
FvesChr6G00010110		late_fruit
FvesChr6G00011150		late_fruit
FvesChr6G00011950	FvH4_6g10131	late_fruit
FvesChr6G00012780	FvH4_6g10770	late_fruit	K00522	ferritin heavy chain [EC:1.16.3.1]
FvesChr6G00013140	FvH4_6g11100	late_fruit	K01568	pyruvate decarboxylase [EC:4.1.1.1]
FvesChr6G00013200	FvH4_6g11160	late_fruit
FvesChr6G00013210	FvH4_6g11170	late_fruit
FvesChr6G00013380	FvH4_6g11330	late_fruit
FvesChr6G00019650	FvH4_4g20500	late_fruit
FvesChr6G00022590	FvH4_6g18770	late_fruit
FvesChr6G00023350	FvH4_6g19300	late_fruit	K15803	(-)-germacrene D synthase [EC:4.2.3.75]
FvesChr6G00023880	FvH4_6g19670	late_fruit	K14664	IAA-amino acid hydrolase [EC:3.5.1.-]
FvesChr6G00023900	FvH4_6g19690	late_fruit
FvesChr6G00025780	FvH4_2g14521	late_fruit
FvesChr6G00025810		late_fruit
FvesChr6G00025820		late_fruit
FvesChr6G00027070	FvH4_5g34730	late_fruit
FvesChr6G00028180		late_fruit
FvesChr6G00028210	FvH4_6g22410	late_fruit
FvesChr6G00029850		late_fruit
FvesChr6G00029870		late_fruit
FvesChr6G00032630		late_fruit
FvesChr6G00033370	FvH4_6g26281	late_fruit
FvesChr6G00035790	FvH4_6g28140	late_fruit	K12581	CCR4-NOT transcription complex subunit 7/8
FvesChr6G00037360		late_fruit
FvesChr6G00038540	FvH4_6g30371	late_fruit
FvesChr6G00038650	FvH4_6g30450	late_fruit
FvesChr6G00039210		late_fruit
FvesChr6G00042520		late_fruit
FvesChr6G00045760	FvH4_6g35820	late_fruit
FvesChr6G00049150	FvH4_6g38370	late_fruit
FvesChr6G00050290	FvH4_5g32781	late_fruit
FvesChr6G00051240	FvH4_6g40060	late_fruit
FvesChr6G00052900	FvH4_6g41380	late_fruit	K01213	galacturan 1,4-alpha-galacturonidase [EC:3.2.1.67]
FvesChr6G00053140	FvH4_6g41570	late_fruit
FvesChr6G00053170	FvH4_6g41600	late_fruit
FvesChr6G00053180	FvH4_6g41601	late_fruit
FvesChr6G00053190	FvH4_6g41602	late_fruit
FvesChr6G00053210	FvH4_6g41604	late_fruit
FvesChr6G00055000	FvH4_6g43340	late_fruit
FvesChr6G00055010	FvH4_6g43350	late_fruit
FvesChr6G00056010	FvH4_6g44109	late_fruit
FvesChr6G00057200	FvH4_6g45070	late_fruit	K22588	acetylserotonin O-methyltransferase, plant [EC:2.1.1.4]
FvesChr6G00057770	FvH4_6g45551	late_fruit
FvesChr6G00057780		late_fruit
FvesChr6G00061230	FvH4_6g48490	late_fruit	K15015	solute carrier family 32 (vesicular inhibitory amino acid transporter)
FvesChr6G00061370	FvH4_6g48620	late_fruit
FvesChr6G00063630	FvH4_6g50700	late_fruit	K18980	2-methylene-furan-3-one reductase [EC:1.3.1.105]
FvesChr6G00067100	FvH4_6g53780	late_fruit
FvesChr6G00067110		late_fruit
FvesChr6G00067130	FvH4_6g53791	late_fruit
FvesChr6G00067150	FvH4_6g53800	late_fruit
FvesChr6G00067160	FvH4_6g53810	late_fruit
FvesChr7G00320660		late_fruit
FvesChr7G00321210	FvH4_7g01050	late_fruit
FvesChr7G00325530	FvH4_7g03910	late_fruit
FvesChr7G00325830		late_fruit
FvesChr7G00326610	FvH4_7g04670	late_fruit
FvesChr7G00329000		late_fruit
FvesChr7G00329270		late_fruit
FvesChr7G00329660	FvH4_7g07240	late_fruit	K23232	8-hydroxygeraniol dehydrogenase [EC:1.1.1.324]
FvesChr7G00332310	FvH4_7g09111	late_fruit	K24544	cytochrome P450 family 714 subfamily C
FvesChr7G00332370		late_fruit
FvesChr7G00337700	FvH4_7g13490	late_fruit
FvesChr7G00340740		late_fruit
FvesChr7G00343480	FvH4_7g18570	late_fruit
FvesChr7G00343490	FvH4_3g17251	late_fruit
FvesChr7G00343560		late_fruit
FvesChr7G00343570	FvH4_7g18640	late_fruit
FvesChr7G00343830		late_fruit
FvesChr7G00344410	FvH4_7g19420	late_fruit
FvesChr7G00344430	FvH4_7g19430	late_fruit	K15077	elongin-A
FvesChr7G00344830	FvH4_7g19790	late_fruit	K08472	mlo protein
FvesChr7G00350050	FvH4_7g24430	late_fruit
FvesChr7G00350080	FvH4_7g24460	late_fruit	K01802	peptidylprolyl isomerase [EC:5.2.1.8]
FvesChr7G00351710		late_fruit
FvesChr7G00351720	FvH4_7g25623	late_fruit
FvesChr7G00352010	FvH4_7g25860	late_fruit	K20628	expansin
FvesChr7G00355020		late_fruit
FvesChr7G00356970	FvH4_7g30080	late_fruit	K03327	MATE family, multidrug and toxin extrusion protein
FvesChr7G00356980		late_fruit
FvesChr7G00357640	FvH4_7g30670	late_fruit
FvesChr7G00358960	FvH4_7g31810	late_fruit	K14497	protein phosphatase 2C [EC:3.1.3.16]
FvesChr7G00360410		late_fruit
FvesChr7G00361180	FvH4_7g33840	late_fruit	K12930	anthocyanidin 3-O-glucosyltransferase [EC:2.4.1.115]
FvesChr1G00279710	FvH4_1g00500	leaf
FvesChr1G00279750	FvH4_1g00540	leaf
FvesChr1G00281000	FvH4_1g01570	leaf	K00939	adenylate kinase [EC:2.7.4.3]
FvesChr1G00282820	FvH4_1g03010	leaf
FvesChr1G00283100	FvH4_1g03270	leaf
FvesChr1G00283360	FvH4_1g03510	leaf	K14684	solute carrier family 25 (mitochondrial adenine nucleotide transporter), member 23/24/25/41
FvesChr1G00283900	FvH4_1g04030	leaf
FvesChr1G00285370	FvH4_1g05310	leaf
FvesChr1G00287720	FvH4_1g07270	leaf
FvesChr1G00287980	FvH4_1g07370	leaf
FvesChr1G00288000	FvH4_1g07390	leaf
FvesChr1G00288660	FvH4_1g07980	leaf	K08234	glyoxylase I family protein
FvesChr1G00289070	FvH4_1g08270	leaf
FvesChr1G00289350	FvH4_1g08531	leaf
FvesChr1G00289360	FvH4_1g08540	leaf
FvesChr1G00289950	FvH4_1g09040	leaf	K08908	light-harvesting complex I chlorophyll a/b binding protein 2
FvesChr1G00290210	FvH4_1g09250	leaf	K03564	thioredoxin-dependent peroxiredoxin [EC:1.11.1.24]
FvesChr1G00291780	FvH4_1g10480	leaf	K11778	ditrans,polycis-polyprenyl diphosphate synthase [EC:2.5.1.87]
FvesChr1G00292820	FvH4_1g11390	leaf
FvesChr1G00292980	FvH4_1g11491	leaf	K00434	L-ascorbate peroxidase [EC:1.11.1.11]
FvesChr1G00293260	FvH4_1g11730	leaf	K02641	ferredoxin--NADP+ reductase [EC:1.18.1.2]
FvesChr1G00294880	FvH4_1g13000	leaf
FvesChr1G00295490	FvH4_1g13510	leaf
FvesChr1G00296610	FvH4_1g14430	leaf	K02716	photosystem II oxygen-evolving enhancer protein 1
FvesChr1G00296680		leaf
FvesChr1G00297010	FvH4_1g14860	leaf
FvesChr1G00298450	FvH4_1g16080	leaf	K09838	zeaxanthin epoxidase [EC:1.14.15.21]
FvesChr1G00298750		leaf
FvesChr1G00299800	FvH4_1g17200	leaf
FvesChr1G00301050	FvH4_1g18230	leaf
FvesChr1G00302160	FvH4_1g19090	leaf	K00600	glycine hydroxymethyltransferase [EC:2.1.2.1]
FvesChr1G00304640	FvH4_1g20570	leaf
FvesChr1G00306030	FvH4_1g21630	leaf	K01802	peptidylprolyl isomerase [EC:5.2.1.8]
FvesChr1G00306960	FvH4_1g22260	leaf
FvesChr1G00308300	FvH4_1g23250	leaf
FvesChr1G00309880	FvH4_1g24330	leaf
FvesChr1G00309900	FvH4_1g24360	leaf	K02701	photosystem I subunit PsaN
FvesChr1G00311150	FvH4_1g25280	leaf
FvesChr1G00314030	FvH4_1g27200	leaf
FvesChr1G00316070	FvH4_1g29750	leaf
FvesChr1G00317730	FvH4_1g28960	leaf	K04035	magnesium-protoporphyrin IX monomethyl ester (oxidative) cyclase [EC:1.14.13.81]
FvesChr1G00319900		leaf
FvesChr2G00177170		leaf
FvesChr2G00177220		leaf
FvesChr2G00178000		leaf
FvesChr2G00178260	FvH4_2g00100	leaf	K06995	uncharacterized protein
FvesChr2G00179120	FvH4_2g00790	leaf
FvesChr2G00181150	FvH4_2g02490	leaf	K00026	malate dehydrogenase [EC:1.1.1.37]
FvesChr2G00185020	FvH4_2g05321	leaf
FvesChr2G00187680	FvH4_2g07330	leaf
FvesChr2G00187810	FvH4_2g07410	leaf	K01723	hydroperoxide dehydratase [EC:4.2.1.92]
FvesChr2G00188410	FvH4_2g07860	leaf
FvesChr2G00188420	FvH4_2g07870	leaf
FvesChr2G00188630	FvH4_2g08020	leaf	K15031	mitochondrial transcription termination factor family protein
FvesChr2G00189300	FvH4_2g08440	leaf	K11778	ditrans,polycis-polyprenyl diphosphate synthase [EC:2.5.1.87]
FvesChr2G00191430	FvH4_2g10050	leaf
FvesChr2G00191890	FvH4_2g10390	leaf	K01623	fructose-bisphosphate aldolase, class I [EC:4.1.2.13]
FvesChr2G00192390		leaf
FvesChr2G00192520	FvH4_2g10990	leaf
FvesChr2G00194320	FvH4_2g12490	leaf	K02113	F-type H+-transporting ATPase subunit delta
FvesChr2G00195090	FvH4_2g13070	leaf
FvesChr2G00196680	FvH4_2g14190	leaf	K01673	carbonic anhydrase [EC:4.2.1.1]
FvesChr2G00197510	FvH4_2g14791	leaf
FvesChr2G00197660	FvH4_2g14900	leaf	K03671	thioredoxin
FvesChr2G00197990		leaf
FvesChr2G00198610	FvH4_2g15600	leaf
FvesChr2G00201020	FvH4_2g17500	leaf
FvesChr2G00204250	FvH4_2g19960	leaf	K02693	photosystem I subunit IV
FvesChr2G00204870	FvH4_2g20470	leaf	K08903	photosystem II 13kDa protein
FvesChr2G00207130	FvH4_2g22470	leaf	K02721	photosystem II PsbW protein
FvesChr2G00208590	FvH4_2g23570	leaf
FvesChr2G00209350	FvH4_2g24170	leaf
FvesChr2G00210310	FvH4_2g24940	leaf	K03676	glutaredoxin 3
FvesChr2G00211390	FvH4_2g25710	leaf
FvesChr2G00212730	FvH4_2g26870	leaf
FvesChr2G00212800	FvH4_2g26950	leaf
FvesChr2G00212820	FvH4_2g26970	leaf	K03542	photosystem II 22kDa protein
FvesChr2G00212850	FvH4_2g27000	leaf	K13600	chlorophyllide a oxygenase [EC:1.14.13.122]
FvesChr2G00214130	FvH4_5g31281	leaf
FvesChr2G00214830		leaf
FvesChr2G00215100	FvH4_2g29200	leaf	K27953	bundle-sheath defective-2
FvesChr2G00215900	FvH4_2g29861	leaf
FvesChr2G00217310	FvH4_2g31130	leaf	K23052	NAD(P)H-quinone oxidoreductase subunit U, chloroplastic [EC:7.1.1.-]
FvesChr2G00217390	FvH4_2g31210	leaf
FvesChr2G00220460	FvH4_2g34170	leaf
FvesChr2G00220530	FvH4_2g34230	leaf
FvesChr2G00220890	FvH4_2g34560	leaf	K14499	BRI1 kinase inhibitor 1
FvesChr2G00221160	FvH4_2g34810	leaf
FvesChr2G00224900	FvH4_2g37890	leaf	K02638	plastocyanin
FvesChr2G00224960	FvH4_2g37930	leaf
FvesChr2G00225730	FvH4_2g38630	leaf	K22520	protein disulfide-isomerase [EC:5.3.4.1]
FvesChr2G00226390	FvH4_2g39180	leaf
FvesChr2G00227110	FvH4_2g39790	leaf
FvesChr3G00068220	FvH4_3g00160	leaf
FvesChr3G00068670	FvH4_3g00530	leaf
FvesChr3G00069890		leaf	K27935	RuBisCO chaperone RbcX
FvesChr3G00070490	FvH4_3g02060	leaf	K02115	F-type H+-transporting ATPase subunit gamma
FvesChr3G00071620	FvH4_3g02920	leaf	K08901	photosystem II oxygen-evolving enhancer protein 3
FvesChr3G00071820	FvH4_3g03130	leaf
FvesChr3G00071920	FvH4_3g03230	leaf
FvesChr3G00072770	FvH4_3g03870	leaf
FvesChr3G00072890	FvH4_3g03950	leaf	K10418	dynein light chain LC8-type
FvesChr3G00074340	FvH4_3g05090	leaf	K15031	mitochondrial transcription termination factor family protein
FvesChr3G00074390	FvH4_3g05130	leaf
FvesChr3G00075510	FvH4_3g06120	leaf	K08912	light-harvesting complex II chlorophyll a/b binding protein 1
FvesChr3G00076040	FvH4_3g06512	leaf
FvesChr3G00078710	FvH4_3g08950	leaf
FvesChr3G00079510	FvH4_3g09680	leaf	K02698	photosystem I subunit X
FvesChr3G00079990	FvH4_3g10160	leaf	K14760	o-succinylbenzoate---CoA ligase [EC:6.2.1.26]
FvesChr3G00081190	FvH4_3g11560	leaf	K01807	ribose 5-phosphate isomerase A [EC:5.3.1.6]
FvesChr3G00081440	FvH4_3g11800	leaf	K02694	photosystem I subunit III
FvesChr3G00085050	FvH4_3g14960	leaf	K00927	phosphoglycerate kinase [EC:2.7.2.3]
FvesChr3G00086350	FvH4_3g16050	leaf	K03541	photosystem II 10kDa protein
FvesChr3G00086710		leaf
FvesChr3G00086840	FvH4_3g16520	leaf	K11517	(S)-2-hydroxy-acid oxidase [EC:1.1.3.15]
FvesChr3G00087160	FvH4_3g16830	leaf
FvesChr3G00087430	FvH4_3g17050	leaf	K08916	light-harvesting complex II chlorophyll a/b binding protein 5
FvesChr3G00087690	FvH4_3g17260	leaf
FvesChr3G00087720		leaf	K14999	cytochrome P450 family 6 [EC:1.14.-.-]
FvesChr3G00087780	FvH4_3g17330	leaf	K05356	all-trans-nonaprenyl-diphosphate synthase [EC:2.5.1.84 2.5.1.85]
FvesChr3G00090130		leaf
FvesChr3G00092260	FvH4_3g20740	leaf
FvesChr3G00092630	FvH4_3g21020	leaf	K08914	light-harvesting complex II chlorophyll a/b binding protein 3
FvesChr3G00092690	FvH4_3g21070	leaf	K10418	dynein light chain LC8-type
FvesChr3G00093660	FvH4_3g21690	leaf	K08901	photosystem II oxygen-evolving enhancer protein 3
FvesChr3G00094380	FvH4_3g22190	leaf	K01802	peptidylprolyl isomerase [EC:5.2.1.8]
FvesChr3G00094760	FvH4_3g22400	leaf	K20417	palmitoyl-[glycerolipid] 3-(E)-desaturase [EC:1.14.19.43]
FvesChr3G00095760	FvH4_3g23030	leaf
FvesChr3G00096310		leaf	K01188	beta-glucosidase [EC:3.2.1.21]
FvesChr3G00097270	FvH4_3g24050	leaf
FvesChr3G00098660	FvH4_3g25120	leaf
FvesChr3G00099440	FvH4_3g25770	leaf	K14332	photosystem I subunit PsaO
FvesChr3G00099690	FvH4_3g25980	leaf
FvesChr3G00101080	FvH4_3g26950	leaf
FvesChr3G00101400	FvH4_3g27180	leaf
FvesChr3G00102510	FvH4_3g28090	leaf	K00830	alanine-glyoxylate transaminase / serine-glyoxylate transaminase / serine-pyruvate transaminase [EC:2.6.1.44 2.6.1.45 2.6.1.51]
FvesChr3G00102520		leaf
FvesChr3G00102560	FvH4_3g28150	leaf
FvesChr3G00102820	FvH4_3g28350	leaf
FvesChr3G00103220	FvH4_3g28600	leaf
FvesChr3G00103420	FvH4_3g28710	leaf
FvesChr3G00103610	FvH4_3g28850	leaf	K27935	RuBisCO chaperone RbcX
FvesChr3G00104620	FvH4_3g29520	leaf
FvesChr3G00104630	FvH4_3g29530	leaf
FvesChr3G00104640	FvH4_3g29540	leaf
FvesChr3G00114880	FvH4_3g36340	leaf
FvesChr3G00115590	FvH4_3g36920	leaf
FvesChr3G00115670	FvH4_3g36960	leaf	K08081	tropinone reductase I [EC:1.1.1.206]
FvesChr3G00115800	FvH4_3g37080	leaf	K13065	shikimate O-hydroxycinnamoyltransferase [EC:2.3.1.133]
FvesChr3G00116610	FvH4_3g37660	leaf	K08912	light-harvesting complex II chlorophyll a/b binding protein 1
FvesChr3G00117490	FvH4_3g37870	leaf
FvesChr3G00117930	FvH4_3g38252	leaf
FvesChr3G00117950	FvH4_3g38280	leaf	K08193	MFS transporter, ACS family, solute carrier family 17 (sodium-dependent inorganic phosphate cotransporter), other
FvesChr3G00118140	FvH4_3g38410	leaf	K13356	alcohol-forming fatty acyl-CoA reductase [EC:1.2.1.84]
FvesChr3G00120280	FvH4_3g40270	leaf
FvesChr3G00121300	FvH4_3g41140	leaf
FvesChr3G00121880	FvH4_3g41620	leaf	K08905	photosystem I subunit V
FvesChr3G00122440	FvH4_3g42150	leaf	K01623	fructose-bisphosphate aldolase, class I [EC:4.1.2.13]
FvesChr3G00123840	FvH4_3g43300	leaf
FvesChr3G00125200	FvH4_3g44350	leaf
FvesChr3G00125270	FvH4_3g44420	leaf	K13065	shikimate O-hydroxycinnamoyltransferase [EC:2.3.1.133]
FvesChr3G00125540	FvH4_3g44681	leaf
FvesChr3G00126800	FvH4_3g45781	leaf
FvesChr4G00127660	FvH4_4g00270	leaf	K08869	aarF domain-containing kinase
FvesChr4G00127860	FvH4_4g00470	leaf	K22519	protein disulfide-isomerase [EC:5.3.4.1]
FvesChr4G00129960	FvH4_4g02220	leaf
FvesChr4G00130170	FvH4_4g02370	leaf
FvesChr4G00131260	FvH4_4g03303	leaf
FvesChr4G00132190		leaf
FvesChr4G00132750	FvH4_4g04420	leaf
FvesChr4G00133090	FvH4_4g04650	leaf
FvesChr4G00133320		leaf
FvesChr4G00136090	FvH4_4g06760	leaf
FvesChr4G00137040	FvH4_4g07430	leaf
FvesChr4G00141170	FvH4_4g09530	leaf	K15718	linoleate 9S-lipoxygenase [EC:1.13.11.58]
FvesChr4G00143520	FvH4_4g10650	leaf	K01802	peptidylprolyl isomerase [EC:5.2.1.8]
FvesChr4G00143660	FvH4_4g10790	leaf
FvesChr4G00146040	FvH4_4g12580	leaf
FvesChr4G00147160	FvH4_4g13360	leaf
FvesChr4G00149290	FvH4_4g14880	leaf	K00975	glucose-1-phosphate adenylyltransferase [EC:2.7.7.27]
FvesChr4G00149870	FvH4_4g15260	leaf	K02692	photosystem I subunit II
FvesChr4G00156300	FvH4_4g19872	leaf
FvesChr4G00158620	FvH4_4g21800	leaf	K16241	transcription factor HY5
FvesChr4G00159500	FvH4_4g22550	leaf
FvesChr4G00159600	FvH4_4g22640	leaf
FvesChr4G00160940	FvH4_4g23750	leaf	K08908	light-harvesting complex I chlorophyll a/b binding protein 2
FvesChr4G00162120	FvH4_4g24830	leaf
FvesChr4G00162330	FvH4_4g25040	leaf	K10251	17beta-estradiol 17-dehydrogenase / very-long-chain 3-oxoacyl-CoA reductase [EC:1.1.1.62 1.1.1.330]
FvesChr4G00162410	FvH4_4g25080	leaf	K02723	photosystem II PsbY protein
FvesChr4G00162840	FvH4_4g25450	leaf	K14272	glutamate--glyoxylate aminotransferase [EC:2.6.1.4 2.6.1.2 2.6.1.44]
FvesChr4G00165080	FvH4_4g27310	leaf	K02876	large subunit ribosomal protein L15
FvesChr4G00165120	FvH4_4g27330	leaf	K01602	ribulose-bisphosphate carboxylase small chain [EC:4.1.1.39]
FvesChr4G00165200	FvH4_4g27390	leaf
FvesChr4G00165960	FvH4_4g28080	leaf
FvesChr4G00167130	FvH4_4g29240	leaf	K23280	rhamnogalacturonan I rhamnosyltransferase [EC:2.4.1.351]
FvesChr4G00167140	FvH4_4g29250	leaf	K23280	rhamnogalacturonan I rhamnosyltransferase [EC:2.4.1.351]
FvesChr4G00168350	FvH4_4g30370	leaf	K00688	glycogen phosphorylase [EC:2.4.1.1]
FvesChr4G00168460	FvH4_4g30480	leaf
FvesChr4G00169160	FvH4_4g31100	leaf	K08901	photosystem II oxygen-evolving enhancer protein 3
FvesChr4G00169790	FvH4_4g31650	leaf
FvesChr4G00170950	FvH4_4g32720	leaf
FvesChr4G00170960		leaf
FvesChr4G00171030	FvH4_4g32820	leaf
FvesChr4G00171180	FvH4_4g32920	leaf
FvesChr4G00172330	FvH4_4g33920	leaf
FvesChr4G00172520	FvH4_4g34062	leaf
FvesChr4G00172540	FvH4_4g34090	leaf
FvesChr4G00172630	FvH4_4g34160	leaf	K18819	inositol 3-alpha-galactosyltransferase [EC:2.4.1.123]
FvesChr4G00173030	FvH4_4g34500	leaf	K18980	2-methylene-furan-3-one reductase [EC:1.3.1.105]
FvesChr4G00173210		leaf
FvesChr4G00174330	FvH4_4g35560	leaf	K00799	glutathione S-transferase [EC:2.5.1.18]
FvesChr4G00174720	FvH4_4g35840	leaf	K22374	3''-deamino-3''-oxonicotianamine reductase [EC:1.1.1.285]
FvesChr4G00175110	FvH4_4g36140	leaf
FvesChr4G00175630	FvH4_4g36570	leaf
FvesChr4G00175740	FvH4_4g36660	leaf
FvesChr4G00175840	FvH4_4g36740	leaf
FvesChr4G00176190	FvH4_4g37080	leaf
FvesChr5G00229550	FvH4_5g00440	leaf
FvesChr5G00229720	FvH4_5g00572	leaf
FvesChr5G00230340	FvH4_5g01060	leaf
FvesChr5G00230470	FvH4_5g01180	leaf
FvesChr5G00230950	FvH4_5g01581	leaf
FvesChr5G00231260	FvH4_5g01880	leaf
FvesChr5G00232500	FvH4_5g02940	leaf
FvesChr5G00233430	FvH4_5g03670	leaf
FvesChr5G00233880		leaf
FvesChr5G00234990	FvH4_5g04930	leaf
FvesChr5G00235020	FvH4_5g04960	leaf	K17479	glutaredoxin domain-containing cysteine-rich protein 1
FvesChr5G00236560	FvH4_5g06310	leaf
FvesChr5G00236620	FvH4_5g06350	leaf	K02358	elongation factor Tu
FvesChr5G00237530	FvH4_5g07070	leaf
FvesChr5G00238040	FvH4_5g07570	leaf
FvesChr5G00239120	FvH4_5g08420	leaf
FvesChr5G00239480	FvH4_5g08760	leaf	K15400	omega-hydroxypalmitate O-feruloyl transferase [EC:2.3.1.188]
FvesChr5G00240050	FvH4_5g09190	leaf
FvesChr5G00240640	FvH4_5g09700	leaf
FvesChr5G00240660	FvH4_5g09720	leaf
FvesChr5G00241850	FvH4_5g10820	leaf
FvesChr5G00242030	FvH4_5g11010	leaf
FvesChr5G00242720	FvH4_5g11680	leaf
FvesChr5G00243270	FvH4_5g12150	leaf
FvesChr5G00243460	FvH4_5g12290	leaf
FvesChr5G00244080	FvH4_5g12771	leaf
FvesChr5G00244310	FvH4_5g12950	leaf
FvesChr5G00245240	FvH4_5g13740	leaf
FvesChr5G00245980	FvH4_5g14360	leaf
FvesChr5G00246260	FvH4_5g14630	leaf	K01783	ribulose-phosphate 3-epimerase [EC:5.1.3.1]
FvesChr5G00246340	FvH4_5g14690	leaf
FvesChr5G00246460	FvH4_5g14770	leaf	K08910	light-harvesting complex I chlorophyll a/b binding protein 4
FvesChr5G00247300	FvH4_5g15500	leaf
FvesChr5G00248550	FvH4_5g16490	leaf
FvesChr5G00249200	FvH4_5g16950	leaf
FvesChr5G00249790	FvH4_5g17480	leaf
FvesChr5G00253000	FvH4_5g20080	leaf
FvesChr5G00253420	FvH4_5g20421	leaf
FvesChr5G00254830	FvH4_5g21610	leaf	K02437	glycine cleavage system H protein
FvesChr5G00254900	FvH4_5g21680	leaf
FvesChr5G00254910	FvH4_5g21690	leaf	K25841	aluminum-activated malate transporter family protein
FvesChr5G00255150	FvH4_5g21880	leaf
FvesChr5G00256250	FvH4_5g22620	leaf
FvesChr5G00257500	FvH4_5g23520	leaf	K00855	phosphoribulokinase [EC:2.7.1.19]
FvesChr5G00257520	FvH4_5g23540	leaf
FvesChr5G00258530	FvH4_5g24240	leaf
FvesChr5G00258540		leaf
FvesChr5G00260820	FvH4_5g25760	leaf	K05298	glyceraldehyde-3-phosphate dehydrogenase (NADP+) (phosphorylating) [EC:1.2.1.13]
FvesChr5G00261270	FvH4_5g26100	leaf
FvesChr5G00262200	FvH4_5g26750	leaf
FvesChr5G00262560	FvH4_5g27060	leaf
FvesChr5G00262710	FvH4_5g27150	leaf	K00521	ferric-chelate reductase [EC:1.16.1.7]
FvesChr5G00264080	FvH4_5g28231	leaf
FvesChr5G00264120	FvH4_5g28280	leaf
FvesChr5G00264720	FvH4_5g28820	leaf	K02639	ferredoxin
FvesChr5G00265690	FvH4_5g29660	leaf
FvesChr5G00266680	FvH4_5g30340	leaf	K15893	glycerate dehydrogenase [EC:1.1.1.29]
FvesChr5G00267560	FvH4_5g30940	leaf	K08917	light-harvesting complex II chlorophyll a/b binding protein 6
FvesChr5G00269210	FvH4_5g32101	leaf
FvesChr5G00269400	FvH4_5g32300	leaf	K23051	NAD(P)H-quinone oxidoreductase subunit T, chloroplastic [EC:7.1.1.-]
FvesChr5G00270040	FvH4_5g32900	leaf
FvesChr5G00270480	FvH4_5g33211	leaf
FvesChr5G00271600	FvH4_5g33990	leaf
FvesChr5G00271650		leaf
FvesChr5G00273280	FvH4_5g35221	leaf
FvesChr5G00273880	FvH4_5g35700	leaf	K15803	(-)-germacrene D synthase [EC:4.2.3.75]
FvesChr5G00275010	FvH4_5g36620	leaf
FvesChr5G00278140	FvH4_5g39190	leaf
FvesChr5G00278400	FvH4_5g39370	leaf
FvesChr5G00278770	FvH4_5g39690	leaf
FvesChr6G00000130	FvH4_6g00110	leaf	K19269	phosphoglycolate phosphatase [EC:3.1.3.18 3.1.3.48]
FvesChr6G00000520	FvH4_6g00380	leaf	K03671	thioredoxin
FvesChr6G00000550	FvH4_6g00410	leaf
FvesChr6G00000660	FvH4_6g00530	leaf	K02699	photosystem I subunit XI
FvesChr6G00001420	FvH4_6g01130	leaf	K09839	violaxanthin de-epoxidase [EC:1.23.5.1]
FvesChr6G00004000	FvH4_6g03530	leaf
FvesChr6G00004160	FvH4_6g03680	leaf
FvesChr6G00004450		leaf
FvesChr6G00006140	FvH4_6g05320	leaf
FvesChr6G00006460	FvH4_6g05541	leaf
FvesChr6G00007320	FvH4_6g06280	leaf
FvesChr6G00009240	FvH4_6g07830	leaf
FvesChr6G00009320	FvH4_6g07910	leaf
FvesChr6G00010280	FvH4_6g08700	leaf
FvesChr6G00010780	FvH4_6g09150	leaf	K02879	large subunit ribosomal protein L17
FvesChr6G00011370	FvH4_6g09630	leaf
FvesChr6G00013050	FvH4_6g11030	leaf
FvesChr6G00013670	FvH4_6g11540	leaf	K08915	light-harvesting complex II chlorophyll a/b binding protein 4
FvesChr6G00013870	FvH4_6g11740	leaf	K01988	lactosylceramide 4-alpha-galactosyltransferase [EC:2.4.1.228]
FvesChr6G00013880		leaf
FvesChr6G00013890	FvH4_6g11750	leaf	K01988	lactosylceramide 4-alpha-galactosyltransferase [EC:2.4.1.228]
FvesChr6G00014720	FvH4_6g12370	leaf	K03841	fructose-1,6-bisphosphatase I [EC:3.1.3.11]
FvesChr6G00015230	FvH4_6g12840	leaf	K10418	dynein light chain LC8-type
FvesChr6G00015720	FvH4_6g13240	leaf
FvesChr6G00018050	FvH4_6g15150	leaf
FvesChr6G00018480	FvH4_6g15530	leaf
FvesChr6G00018810	FvH4_6g15790	leaf
FvesChr6G00020830	FvH4_6g17331	leaf
FvesChr6G00022450	FvH4_6g18630	leaf
FvesChr6G00022640	FvH4_6g18820	leaf
FvesChr6G00023440	FvH4_6g19360	leaf
FvesChr6G00027510	FvH4_6g22000	leaf
FvesChr6G00028570	FvH4_6g22700	leaf
FvesChr6G00029940	FvH4_6g23530	leaf	K06207	GTP-binding protein
FvesChr6G00030320	FvH4_6g23800	leaf	K03403	magnesium chelatase subunit H [EC:6.6.1.1]
FvesChr6G00033020	FvH4_6g26021	leaf
FvesChr6G00033030	FvH4_6g26030	leaf	K01602	ribulose-bisphosphate carboxylase small chain [EC:4.1.1.39]
FvesChr6G00033440	FvH4_6g26360	leaf
FvesChr6G00035050	FvH4_6g27540	leaf
FvesChr6G00035270	FvH4_6g27680	leaf
FvesChr6G00035280	FvH4_6g27700	leaf
FvesChr6G00035400	FvH4_6g27780	leaf	K03798	cell division protease FtsH [EC:3.4.24.-]
FvesChr6G00035510		leaf
FvesChr6G00035520	FvH4_6g27920	leaf
FvesChr6G00036470	FvH4_6g28640	leaf
FvesChr6G00037240	FvH4_6g29260	leaf
FvesChr6G00037430	FvH4_6g29410	leaf
FvesChr6G00037820	FvH4_6g29710	leaf
FvesChr6G00038890	FvH4_6g30650	leaf
FvesChr6G00040230		leaf
FvesChr6G00040470	FvH4_6g31740	leaf	K02695	photosystem I subunit VI
FvesChr6G00040770	FvH4_6g31980	leaf
FvesChr6G00041400	FvH4_6g32440	leaf	K08912	light-harvesting complex II chlorophyll a/b binding protein 1
FvesChr6G00044430	FvH4_6g34740	leaf
FvesChr6G00046350	FvH4_6g36350	leaf
FvesChr6G00047670	FvH4_6g37310	leaf
FvesChr6G00047950	FvH4_6g37530	leaf
FvesChr6G00049060	FvH4_6g38280	leaf
FvesChr6G00049250	FvH4_6g38450	leaf	K08912	light-harvesting complex II chlorophyll a/b binding protein 1
FvesChr6G00049260	FvH4_6g38460	leaf	K08912	light-harvesting complex II chlorophyll a/b binding protein 1
FvesChr6G00049390	FvH4_6g38570	leaf
FvesChr6G00049770	FvH4_6g38900	leaf	K02717	photosystem II oxygen-evolving enhancer protein 2
FvesChr6G00049800		leaf
FvesChr6G00049810	FvH4_6g38920	leaf
FvesChr6G00049820	FvH4_6g38930	leaf
FvesChr6G00051340	FvH4_6g40150	leaf	K08909	light-harvesting complex I chlorophyll a/b binding protein 3
FvesChr6G00052080	FvH4_6g40630	leaf
FvesChr6G00052530		leaf
FvesChr6G00052540	FvH4_6g40970	leaf	K08913	light-harvesting complex II chlorophyll a/b binding protein 2
FvesChr6G00053580		leaf	K01052	lysosomal acid lipase/cholesteryl ester hydrolase [EC:3.1.1.13]
FvesChr6G00054230	FvH4_6g42610	leaf
FvesChr6G00054330	FvH4_6g42700	leaf
FvesChr6G00054800	FvH4_6g43160	leaf
FvesChr6G00055270	FvH4_6g43551	leaf
FvesChr6G00055420	FvH4_6g43670	leaf	K01177	beta-amylase [EC:3.2.1.2]
FvesChr6G00056300	FvH4_6g44370	leaf	K02636	cytochrome b6-f complex iron-sulfur subunit [EC:7.1.1.6]
FvesChr6G00056350	FvH4_6g44420	leaf
FvesChr6G00056510	FvH4_6g44520	leaf
FvesChr6G00056810	FvH4_6g44750	leaf
FvesChr6G00057180	FvH4_6g45050	leaf	K08902	photosystem II Psb27 protein
FvesChr6G00057540	FvH4_6g45340	leaf
FvesChr6G00057830	FvH4_6g45591	leaf
FvesChr6G00059190	FvH4_6g46840	leaf
FvesChr6G00063510	FvH4_6g50590	leaf	K27682	peptidylprolyl isomerase (cyclophilin 38) [EC:5.2.1.8]
FvesChr6G00063740	FvH4_6g50780	leaf	K01673	carbonic anhydrase [EC:4.2.1.1]
FvesChr6G00063890	FvH4_6g50910	leaf	K02935	large subunit ribosomal protein L7/L12
FvesChr6G00064000	FvH4_6g51010	leaf	K15283	solute carrier family 35, member E1
FvesChr6G00065120	FvH4_6g52050	leaf
FvesChr6G00065130	FvH4_6g52070	leaf
FvesChr6G00066620	FvH4_6g53290	leaf
FvesChr6G00066930	FvH4_6g53590	leaf	K02899	large subunit ribosomal protein L27
FvesChr6G00067980	FvH4_6g54460	leaf	K05298	glyceraldehyde-3-phosphate dehydrogenase (NADP+) (phosphorylating) [EC:1.2.1.13]
FvesChr7G00321060	FvH4_7g00900	leaf
FvesChr7G00323280	FvH4_7g02540	leaf
FvesChr7G00325600	FvH4_7g03940	leaf
FvesChr7G00326330	FvH4_7g04430	leaf
FvesChr7G00331550	FvH4_7g08590	leaf	K15404	aldehyde decarbonylase [EC:4.1.99.5]
FvesChr7G00334530	FvH4_7g10840	leaf
FvesChr7G00334950	FvH4_7g11190	leaf
FvesChr7G00337440	FvH4_7g13280	leaf	K05391	cyclic nucleotide gated channel, plant
FvesChr7G00337890		leaf	K00079	carbonyl reductase 1 [EC:1.1.1.184 1.1.1.189 1.1.1.197]
FvesChr7G00338570	FvH4_7g14170	leaf	K08994	ion channel-forming bestrophin family protein
FvesChr7G00339620	FvH4_7g15085	leaf
FvesChr7G00340370	FvH4_7g15760	leaf
FvesChr7G00341220	FvH4_7g16520	leaf
FvesChr7G00341580	FvH4_7g16810	leaf	K09286	EREBP-like factor
FvesChr7G00342000	FvH4_7g17180	leaf	K02113	F-type H+-transporting ATPase subunit delta
FvesChr7G00342070	FvH4_7g17240	leaf
FvesChr7G00342220		leaf
FvesChr7G00342290		leaf
FvesChr7G00342620	FvH4_7g17800	leaf
FvesChr7G00344640	FvH4_7g19650	leaf	K03834	tyrosine-specific transport protein
FvesChr7G00344790	FvH4_7g19750	leaf	K08907	light-harvesting complex I chlorophyll a/b binding protein 1
FvesChr7G00345970		leaf
FvesChr7G00346100	FvH4_7g20910	leaf	K15397	3-ketoacyl-CoA synthase [EC:2.3.1.199]
FvesChr7G00346570	FvH4_7g21370	leaf	K02717	photosystem II oxygen-evolving enhancer protein 2
FvesChr7G00346590	FvH4_7g21400	leaf
FvesChr7G00348250	FvH4_7g22910	leaf
FvesChr7G00348360	FvH4_7g23000	leaf
FvesChr7G00349460	FvH4_7g23960	leaf	K01100	sedoheptulose-bisphosphatase [EC:3.1.3.37]
FvesChr7G00349980	FvH4_7g24350	leaf	K08915	light-harvesting complex II chlorophyll a/b binding protein 4
FvesChr7G00350430	FvH4_7g24710	leaf
FvesChr7G00351990	FvH4_7g25840	leaf
FvesChr7G00353800	FvH4_7g27470	leaf
FvesChr7G00353960	FvH4_7g27610	leaf
FvesChr7G00355000	FvH4_7g28454	leaf
FvesChr7G00355520	FvH4_7g28911	leaf
FvesChr7G00355640	FvH4_7g29020	leaf	K16908	chloroplast NAD(P)H dehydrogenase [EC:1.6.99.-]
FvesChr7G00356730	FvH4_7g29880	leaf
FvesChr7G00357240	FvH4_7g30320	leaf
FvesChr7G00357620	FvH4_7g30650	leaf
FvesChr7G00358870	FvH4_7g31720	leaf
FvesChr7G00358930	FvH4_7g31780	leaf
FvesChr7G00359240	FvH4_7g32030	leaf	K04457	protein phosphatase 1A [EC:3.1.3.16]
FvesChr7G00359730	FvH4_7g32420	leaf
FvesChr7G00360950	FvH4_7g33560	leaf
FvesChr1G00279240	FvH4_1g00150	root
FvesChr1G00279420	FvH4_1g00300	root
FvesChr1G00279610	FvH4_1g00421	root	K13691	pathogen-inducible salicylic acid glucosyltransferase [EC:2.4.1.-]
FvesChr1G00281900	FvH4_1g02250	root
FvesChr1G00282360	FvH4_1g02640	root	K13153	U11/U12 small nuclear ribonucleoprotein 25 kDa protein
FvesChr1G00283050	FvH4_1g03202	root	K00430	peroxidase [EC:1.11.1.7]
FvesChr1G00283280	FvH4_1g03420	root
FvesChr1G00284520	FvH4_1g04550	root
FvesChr1G00285900	FvH4_1g05750	root	K10664	E3 ubiquitin-protein ligase ATL6/9/15/31/42/55 [EC:2.3.2.27]
FvesChr1G00286240	FvH4_1g06030	root	K22378	E3 ubiquitin-protein ligase RNF181 [EC:2.3.2.27]
FvesChr1G00286900	FvH4_1g06630	root	K00469	inositol oxygenase [EC:1.13.99.1]
FvesChr1G00286950	FvH4_1g06670	root
FvesChr1G00287280	FvH4_1g06890	root	K00588	caffeoyl-CoA O-methyltransferase [EC:2.1.1.104]
FvesChr1G00289650	FvH4_1g08770	root
FvesChr1G00289720	FvH4_1g08830	root
FvesChr1G00291150	FvH4_1g09950	root
FvesChr1G00293300	FvH4_1g11760	root
FvesChr1G00293340	FvH4_1g11800	root	K05391	cyclic nucleotide gated channel, plant
FvesChr1G00293430	FvH4_1g11880	root
FvesChr1G00293910	FvH4_1g12300	root	K10688	ubiquitin-conjugating enzyme E2 W [EC:2.3.2.23 2.3.2.25]
FvesChr1G00294130	FvH4_1g12460	root
FvesChr1G00294300	FvH4_1g12582	root
FvesChr1G00294510	FvH4_1g12730	root
FvesChr1G00295920	FvH4_1g13910	root
FvesChr1G00296110	FvH4_1g14013	root	K12356	coniferyl-alcohol glucosyltransferase [EC:2.4.1.111]
FvesChr1G00296400	FvH4_1g14270	root
FvesChr1G00296510	FvH4_1g14340	root
FvesChr1G00296960	FvH4_1g14780	root
FvesChr1G00297030	FvH4_1g14880	root
FvesChr1G00297080	FvH4_1g14900	root
FvesChr1G00297180	FvH4_1g14980	root
FvesChr1G00297240	FvH4_1g15003	root
FvesChr1G00297840	FvH4_1g15550	root	K00430	peroxidase [EC:1.11.1.7]
FvesChr1G00297850	FvH4_1g15551	root	K00430	peroxidase [EC:1.11.1.7]
FvesChr1G00298030	FvH4_1g15750	root
FvesChr1G00298120	FvH4_1g15830	root
FvesChr1G00298400	FvH4_1g16050	root
FvesChr1G00299090		root
FvesChr1G00299990	FvH4_1g17340	root	K00430	peroxidase [EC:1.11.1.7]
FvesChr1G00301640	FvH4_1g18630	root
FvesChr1G00301810	FvH4_1g18750	root
FvesChr1G00302180	FvH4_1g19110	root	K09264	MADS-box transcription factor, plant
FvesChr1G00302400	FvH4_1g19240	root	K23232	8-hydroxygeraniol dehydrogenase [EC:1.1.1.324]
FvesChr1G00302680	FvH4_1g19380	root
FvesChr1G00302850	FvH4_1g19450	root
FvesChr1G00303300	FvH4_1g19790	root
FvesChr1G00303310	FvH4_1g19800	root
FvesChr1G00304020	FvH4_1g20170	root
FvesChr1G00304030	FvH4_1g20180	root
FvesChr1G00304760	FvH4_1g20680	root	K09422	transcription factor MYB, plant
FvesChr1G00305160	FvH4_1g20980	root
FvesChr1G00305570	FvH4_1g21330	root
FvesChr1G00305760	FvH4_1g21470	root
FvesChr1G00306280		root
FvesChr1G00306460	FvH4_1g21900	root	K14431	transcription factor TGA
FvesChr1G00311160	FvH4_1g25300	root
FvesChr1G00312550	FvH4_1g26140	root
FvesChr1G00313160	FvH4_1g26570	root
FvesChr1G00313750	FvH4_1g26990	root
FvesChr1G00313800	FvH4_1g27020	root
FvesChr1G00314130	FvH4_1g27320	root
FvesChr1G00315130	FvH4_1g30330	root	K01580	glutamate decarboxylase [EC:4.1.1.15]
FvesChr1G00315480	FvH4_1g30020	root	K21867	potassium channel
FvesChr1G00317680	FvH4_1g29020	root
FvesChr2G00178860		root
FvesChr2G00179740	FvH4_2g01230	root
FvesChr2G00183200	FvH4_2g04090	root
FvesChr2G00183260	FvH4_2g04140	root	K27744	protein nodulation signaling pathway 1
FvesChr2G00183870	FvH4_2g04660	root
FvesChr2G00185940	FvH4_2g05960	root	K00366	ferredoxin-nitrite reductase [EC:1.7.7.1]
FvesChr2G00186210	FvH4_2g06180	root
FvesChr2G00186230	FvH4_2g06190	root
FvesChr2G00187090	FvH4_2g06860	root	K00430	peroxidase [EC:1.11.1.7]
FvesChr2G00188690	FvH4_2g08070	root
FvesChr2G00188930	FvH4_2g08190	root
FvesChr2G00189420	FvH4_2g08520	root
FvesChr2G00189430	FvH4_2g08530	root
FvesChr2G00190820	FvH4_2g09570	root
FvesChr2G00192850	FvH4_2g11330	root
FvesChr2G00193110	FvH4_2g11470	root
FvesChr2G00193120		root
FvesChr2G00194380	FvH4_2g12520	root
FvesChr2G00194820	FvH4_2g12880	root
FvesChr2G00195670	FvH4_2g13510	root
FvesChr2G00195850	FvH4_2g13600	root	K06199	fluoride exporter
FvesChr2G00196900	FvH4_2g14340	root	K20725	MAP kinase substrate 1
FvesChr2G00197090	FvH4_2g14470	root
FvesChr2G00197200	FvH4_2g14560	root
FvesChr2G00197210	FvH4_2g14570	root
FvesChr2G00198410		root
FvesChr2G00198850		root
FvesChr2G00198930	FvH4_2g15840	root	K22588	acetylserotonin O-methyltransferase, plant [EC:2.1.1.4]
FvesChr2G00199020	FvH4_2g15880	root	K22588	acetylserotonin O-methyltransferase, plant [EC:2.1.1.4]
FvesChr2G00199260	FvH4_2g16054	root	K26385	lysine histidine transporter
FvesChr2G00199540	FvH4_2g16240	root
FvesChr2G00200840	FvH4_2g17300	root
FvesChr2G00201890	FvH4_2g18100	root
FvesChr2G00204350	FvH4_2g20070	root	K00799	glutathione S-transferase [EC:2.5.1.18]
FvesChr2G00204360	FvH4_2g20080	root	K00799	glutathione S-transferase [EC:2.5.1.18]
FvesChr2G00204370		root	K00799	glutathione S-transferase [EC:2.5.1.18]
FvesChr2G00204380	FvH4_2g20090	root	K00799	glutathione S-transferase [EC:2.5.1.18]
FvesChr2G00204390	FvH4_2g20091	root	K00799	glutathione S-transferase [EC:2.5.1.18]
FvesChr2G00204410	FvH4_2g20110	root
FvesChr2G00205100	FvH4_2g20690	root
FvesChr2G00206300	FvH4_2g21690	root
FvesChr2G00206590	FvH4_2g21950	root	K13945	LOB domain-containing protein 29
FvesChr2G00207760		root
FvesChr2G00208040	FvH4_2g23210	root
FvesChr2G00208050	FvH4_2g23211	root
FvesChr2G00208070	FvH4_2g23220	root
FvesChr2G00208790	FvH4_2g23730	root
FvesChr2G00209070	FvH4_2g23960	root
FvesChr2G00211670	FvH4_2g25960	root	K01051	pectinesterase [EC:3.1.1.11]
FvesChr2G00212290	FvH4_2g26490	root
FvesChr2G00212460	FvH4_2g26620	root	K00430	peroxidase [EC:1.11.1.7]
FvesChr2G00212760	FvH4_2g26890	root
FvesChr2G00212900		root
FvesChr2G00213670	FvH4_2g27800	root	K05933	aminocyclopropanecarboxylate oxidase [EC:1.14.17.4]
FvesChr2G00215400	FvH4_2g29470	root
FvesChr2G00215510	FvH4_2g29560	root
FvesChr2G00215830	FvH4_2g29820	root	K08711	ATP-binding cassette, subfamily G (WHITE), member 2, PDR
FvesChr2G00216050	FvH4_2g29960	root
FvesChr2G00216080	FvH4_2g29980	root
FvesChr2G00216400	FvH4_2g30280	root	K21867	potassium channel
FvesChr2G00216910	FvH4_2g30770	root
FvesChr2G00218380	FvH4_2g32170	root
FvesChr2G00218680	FvH4_2g32440	root	K09422	transcription factor MYB, plant
FvesChr2G00219070	FvH4_2g32830	root
FvesChr2G00219300	FvH4_2g33050	root
FvesChr2G00219940	FvH4_2g33680	root
FvesChr2G00221350	FvH4_2g34940	root
FvesChr2G00221880	FvH4_2g35420	root
FvesChr2G00221890	FvH4_2g35430	root
FvesChr2G00223060	FvH4_2g36371	root
FvesChr2G00223120	FvH4_2g36420	root
FvesChr2G00223600		root
FvesChr2G00223610	FvH4_1g02740	root
FvesChr2G00223950	FvH4_2g37131	root	K05387	glutamate receptor, ionotropic, plant
FvesChr2G00224380	FvH4_2g37470	root
FvesChr2G00224500		root
FvesChr2G00225090	FvH4_2g38040	root
FvesChr2G00225280	FvH4_2g38210	root
FvesChr2G00225600	FvH4_2g38480	root
FvesChr2G00226500	FvH4_2g39260	root
FvesChr2G00226910		root
FvesChr2G00227460	FvH4_2g40040	root
FvesChr2G00227480	FvH4_2g40051	root
FvesChr2G00228430	FvH4_2g40850	root
FvesChr2G00228450	FvH4_2g40880	root	K01183	chitinase [EC:3.2.1.14]
FvesChr2G00228470	FvH4_2g40900	root	K15400	omega-hydroxypalmitate O-feruloyl transferase [EC:2.3.1.188]
FvesChr3G00070680	FvH4_3g02220	root
FvesChr3G00071040	FvH4_3g02560	root	K01051	pectinesterase [EC:3.1.1.11]
FvesChr3G00071210	FvH4_3g02700	root	K00430	peroxidase [EC:1.11.1.7]
FvesChr3G00072050	FvH4_3g03301	root
FvesChr3G00072190		root
FvesChr3G00072640	FvH4_3g03730	root
FvesChr3G00072690	FvH4_3g03780	root	K09422	transcription factor MYB, plant
FvesChr3G00073810	FvH4_3g04660	root	K00422	polyphenol oxidase [EC:1.10.3.1]
FvesChr3G00073820	FvH4_3g04670	root	K00422	polyphenol oxidase [EC:1.10.3.1]
FvesChr3G00076940	FvH4_3g07360	root
FvesChr3G00077250	FvH4_3g07650	root
FvesChr3G00077290	FvH4_3g07710	root	K14496	abscisic acid receptor PYR/PYL family
FvesChr3G00077450	FvH4_3g07830	root
FvesChr3G00077580	FvH4_3g07920	root
FvesChr3G00077750	FvH4_3g08060	root
FvesChr3G00077780		root
FvesChr3G00077790		root
FvesChr3G00079630	FvH4_3g09800	root
FvesChr3G00079930	FvH4_3g10090	root	K02641	ferredoxin--NADP+ reductase [EC:1.18.1.2]
FvesChr3G00080040	FvH4_3g10190	root	K14190	GDP-L-galactose phosphorylase [EC:2.7.7.69]
FvesChr3G00081120	FvH4_3g11503	root	K13457	disease resistance protein RPM1
FvesChr3G00081680	FvH4_3g12020	root	K14709	solute carrier family 39 (zinc transporter), member 1/2/3
FvesChr3G00081940	FvH4_3g12250	root	K07393	glutathionyl-hydroquinone reductase [EC:1.8.5.7]
FvesChr3G00082310	FvH4_3g12570	root
FvesChr3G00082510		root
FvesChr3G00082760	FvH4_3g12970	root
FvesChr3G00083110	FvH4_3g13260	root	K00430	peroxidase [EC:1.11.1.7]
FvesChr3G00083240	FvH4_3g13370	root	K28091	plasma membrane-associated cation-binding protein
FvesChr3G00083760		root
FvesChr3G00083810	FvH4_3g13910	root	K00430	peroxidase [EC:1.11.1.7]
FvesChr3G00083920	FvH4_3g14010	root
FvesChr3G00084080	FvH4_3g14200	root
FvesChr3G00084090	FvH4_3g14160	root
FvesChr3G00084430		root
FvesChr3G00084440		root
FvesChr3G00084610		root
FvesChr3G00084620	FvH4_3g14571	root
FvesChr3G00085110	FvH4_3g15000	root
FvesChr3G00085160	FvH4_3g15070	root	K14638	solute carrier family 15 (peptide/histidine transporter), member 3/4
FvesChr3G00085520	FvH4_3g15390	root	K14488	SAUR family protein
FvesChr3G00086550	FvH4_3g16230	root	K00799	glutathione S-transferase [EC:2.5.1.18]
FvesChr3G00086700	FvH4_3g16380	root	K00799	glutathione S-transferase [EC:2.5.1.18]
FvesChr3G00087230	FvH4_3g16890	root
FvesChr3G00087240	FvH4_3g16900	root
FvesChr3G00087370	FvH4_3g17010	root	K13065	shikimate O-hydroxycinnamoyltransferase [EC:2.3.1.133]
FvesChr3G00087460	FvH4_3g17062	root
FvesChr3G00087730		root
FvesChr3G00089370	FvH4_3g18620	root
FvesChr3G00090870	FvH4_3g19740	root	K01759	lactoylglutathione lyase [EC:4.4.1.5]
FvesChr3G00090990	FvH4_3g19820	root
FvesChr3G00092340	FvH4_3g20800	root
FvesChr3G00095080	FvH4_3g22640	root
FvesChr3G00095980	FvH4_3g23190	root
FvesChr3G00096820	FvH4_3g23751	root
FvesChr3G00097050	FvH4_3g23881	root
FvesChr3G00097300	FvH4_3g24080	root
FvesChr3G00097320	FvH4_3g24100	root
FvesChr3G00098280	FvH4_3g24830	root	K14431	transcription factor TGA
FvesChr3G00098390	FvH4_3g24910	root	K02639	ferredoxin
FvesChr3G00098500		root
FvesChr3G00098510		root
FvesChr3G00098540	FvH4_3g25021	root
FvesChr3G00099210	FvH4_3g25570	root
FvesChr3G00100990	FvH4_3g26850	root	K00430	peroxidase [EC:1.11.1.7]
FvesChr3G00102280	FvH4_3g27940	root
FvesChr3G00103950	FvH4_3g29030	root
FvesChr3G00104360	FvH4_3g29310	root
FvesChr3G00104860	FvH4_3g29710	root	K08711	ATP-binding cassette, subfamily G (WHITE), member 2, PDR
FvesChr3G00105800	FvH4_3g30320	root
FvesChr3G00106130	FvH4_3g30580	root
FvesChr3G00106300	FvH4_3g30650	root	K26214	transcription factor FER-LIKE IRON
FvesChr3G00106920	FvH4_3g31010	root
FvesChr3G00106930	FvH4_3g31020	root
FvesChr3G00107300	FvH4_3g31240	root	K02575	MFS transporter, NNP family, nitrate/nitrite transporter
FvesChr3G00109560	FvH4_3g32260	root	K09872	aquaporin PIP
FvesChr3G00110120	FvH4_3g32620	root
FvesChr3G00110320	FvH4_3g32760	root
FvesChr3G00112100	FvH4_3g34020	root
FvesChr3G00112970	FvH4_3g34760	root
FvesChr3G00113160	FvH4_3g34940	root	K09873	aquaporin TIP
FvesChr3G00114440	FvH4_3g36030	root
FvesChr3G00115490	FvH4_3g36840	root	K14709	solute carrier family 39 (zinc transporter), member 1/2/3
FvesChr3G00115970	FvH4_3g37220	root
FvesChr3G00116970	FvH4_3g38000	root	K17362	acyl-coenzyme A thioesterase 13 [EC:3.1.2.-]
FvesChr3G00117680	FvH4_3g38000	root	K17362	acyl-coenzyme A thioesterase 13 [EC:3.1.2.-]
FvesChr3G00117940	FvH4_3g38270	root	K15401	long-chain fatty acid omega-monooxygenase [EC:1.14.14.80]
FvesChr3G00119030	FvH4_3g39120	root
FvesChr3G00119740	FvH4_3g39750	root	K05909	laccase [EC:1.10.3.2]
FvesChr3G00119800	FvH4_3g39820	root
FvesChr3G00119930	FvH4_3g39920	root
FvesChr3G00120140	FvH4_3g40140	root	K00430	peroxidase [EC:1.11.1.7]
FvesChr3G00120160	FvH4_3g40150	root	K00430	peroxidase [EC:1.11.1.7]
FvesChr3G00120170	FvH4_3g40160	root	K00430	peroxidase [EC:1.11.1.7]
FvesChr3G00120210	FvH4_3g40200	root
FvesChr3G00120220	FvH4_6g10240	root
FvesChr3G00121210	FvH4_3g41040	root
FvesChr3G00122340	FvH4_3g42050	root
FvesChr3G00123230	FvH4_3g42750	root
FvesChr3G00123370	FvH4_3g42890	root
FvesChr3G00125210	FvH4_3g44351	root	K00430	peroxidase [EC:1.11.1.7]
FvesChr3G00125610	FvH4_3g44751	root
FvesChr3G00126040		root
FvesChr4G00129220	FvH4_4g01550	root
FvesChr4G00129500	FvH4_4g01760	root	K13448	calcium-binding protein CML
FvesChr4G00130290	FvH4_4g02500	root
FvesChr4G00130750	FvH4_4g02870	root
FvesChr4G00130760	FvH4_4g02880	root
FvesChr4G00130950	FvH4_4g03050	root
FvesChr4G00131190	FvH4_4g03250	root
FvesChr4G00131690	FvH4_4g03540	root	K08176	MFS transporter, PHS family, inorganic phosphate transporter
FvesChr4G00131810	FvH4_4g03670	root
FvesChr4G00132530	FvH4_4g04250	root	K26562	MFS transporter, POT/PTR family, peptide/nitrate/nicotianamine transporter
FvesChr4G00133280		root
FvesChr4G00133450	FvH4_4g04980	root
FvesChr4G00133460	FvH4_4g04990	root
FvesChr4G00134010	FvH4_4g05360	root	K00799	glutathione S-transferase [EC:2.5.1.18]
FvesChr4G00134090	FvH4_4g05450	root
FvesChr4G00134100	FvH4_4g05460	root
FvesChr4G00136310	FvH4_4g06910	root
FvesChr4G00137000	FvH4_4g07400	root
FvesChr4G00138240		root
FvesChr4G00140680	FvH4_4g09260	root	K05953	nicotianamine synthase [EC:2.5.1.43]
FvesChr4G00143260	FvH4_4g10460	root
FvesChr4G00144720	FvH4_4g11710	root
FvesChr4G00144910	FvH4_4g11790	root
FvesChr4G00145170	FvH4_4g11974	root	K22139	mitochondrial pyruvate carrier 2
FvesChr4G00148470	FvH4_4g14311	root
FvesChr4G00148630	FvH4_4g14440	root	K10760	adenylate dimethylallyltransferase (cytokinin synthase) [EC:2.5.1.27 2.5.1.112]
FvesChr4G00149050	FvH4_4g14670	root
FvesChr4G00151020	FvH4_4g16061	root
FvesChr4G00151060	FvH4_4g16090	root
FvesChr4G00151070	FvH4_4g16110	root
FvesChr4G00151620		root
FvesChr4G00152310	FvH4_4g16740	root
FvesChr4G00152590	FvH4_4g16970	root	K00430	peroxidase [EC:1.11.1.7]
FvesChr4G00153010	FvH4_4g17250	root
FvesChr4G00153660	FvH4_4g17730	root
FvesChr4G00153680		root
FvesChr4G00153840	FvH4_4g17880	root
FvesChr4G00153870	FvH4_4g17910	root
FvesChr4G00154640	FvH4_4g18490	root	K15382	solute carrier family 50 (sugar transporter)
FvesChr4G00155100	FvH4_4g19061	root
FvesChr4G00155320	FvH4_4g19060	root
FvesChr4G00155340	FvH4_4g19080	root
FvesChr4G00155440	FvH4_4g19170	root
FvesChr4G00155680	FvH4_4g19330	root
FvesChr4G00155900	FvH4_4g19500	root
FvesChr4G00156400	FvH4_4g19940	root
FvesChr4G00158080	FvH4_4g21380	root	K05658	ATP-binding cassette, subfamily B (MDR/TAP), member 1 [EC:7.6.2.2]
FvesChr4G00159180	FvH4_4g22240	root	K03549	KUP system potassium uptake protein
FvesChr4G00159720	FvH4_4g22740	root	K05909	laccase [EC:1.10.3.2]
FvesChr4G00160130	FvH4_4g23092	root
FvesChr4G00160330	FvH4_4g23230	root	K14488	SAUR family protein
FvesChr4G00160880	FvH4_4g23710	root
FvesChr4G00161020	FvH4_4g23820	root
FvesChr4G00161770		root
FvesChr4G00161920	FvH4_4g24640	root
FvesChr4G00162080	FvH4_4g24800	root	K13065	shikimate O-hydroxycinnamoyltransferase [EC:2.3.1.133]
FvesChr4G00162400	FvH4_4g25070	root
FvesChr4G00162740	FvH4_4g25370	root	K16280	E3 ubiquitin-protein ligase RGLG [EC:2.3.2.27]
FvesChr4G00163540	FvH4_4g26010	root
FvesChr4G00164100	FvH4_4g26480	root
FvesChr4G00164200	FvH4_4g26590	root
FvesChr4G00164250	FvH4_4g26620	root
FvesChr4G00164760		root
FvesChr4G00164770	FvH4_4g27020	root
FvesChr4G00165000	FvH4_4g27220	root
FvesChr4G00165470	FvH4_4g27660	root
FvesChr4G00165590	FvH4_4g27730	root
FvesChr4G00166170		root
FvesChr4G00166420	FvH4_4g28451	root	K13448	calcium-binding protein CML
FvesChr4G00166520	FvH4_4g28543	root
FvesChr4G00166600	FvH4_4g28601	root
FvesChr4G00167230	FvH4_4g29331	root
FvesChr4G00168980	FvH4_4g30930	root
FvesChr4G00169360	FvH4_4g31290	root	K01166	ribonuclease T2 [EC:4.6.1.19]
FvesChr4G00169940	FvH4_4g31790	root
FvesChr4G00170680	FvH4_4g32490	root	K09645	vitellogenic carboxypeptidase-like protein [EC:3.4.16.-]
FvesChr4G00170800	FvH4_4g32530	root	K08241	jasmonate O-methyltransferase [EC:2.1.1.141]
FvesChr4G00170990	FvH4_4g32780	root
FvesChr4G00171000	FvH4_4g32790	root
FvesChr4G00171690	FvH4_4g33390	root
FvesChr4G00171700	FvH4_4g33400	root
FvesChr4G00172060	FvH4_4g33680	root	K07766	diphosphoinositol-polyphosphate diphosphatase [EC:3.6.1.52]
FvesChr4G00172950	FvH4_4g34391	root
FvesChr4G00173260	FvH4_4g34760	root
FvesChr4G00173750	FvH4_4g35130	root
FvesChr4G00175030	FvH4_4g36070	root
FvesChr4G00176340	FvH4_4g37190	root
FvesChr4G00176430	FvH4_4g37260	root
FvesChr5G00229180	FvH4_5g00120	root
FvesChr5G00229190	FvH4_5g00130	root
FvesChr5G00229210	FvH4_5g00150	root	K26549	MFS transporter, POT/PTR family, nitrate transporter
FvesChr5G00229840	FvH4_5g00680	root
FvesChr5G00230020	FvH4_5g00851	root
FvesChr5G00230120	FvH4_5g00910	root
FvesChr5G00231210	FvH4_5g01840	root
FvesChr5G00231340	FvH4_5g01940	root
FvesChr5G00231490	FvH4_5g02020	root
FvesChr5G00231500	FvH4_5g02030	root
FvesChr5G00231550	FvH4_5g02070	root	K12235	serine racemase [EC:5.1.1.18]
FvesChr5G00231580	FvH4_5g02091	root	K17686	P-type Cu+ transporter [EC:7.2.2.8]
FvesChr5G00232720	FvH4_5g03140	root
FvesChr5G00233460	FvH4_5g03710	root
FvesChr5G00234470		root
FvesChr5G00234910	FvH4_5g04840	root	K06268	serine/threonine-protein phosphatase 2B regulatory subunit
FvesChr5G00235210	FvH4_5g05151	root
FvesChr5G00236080	FvH4_5g05910	root
FvesChr5G00236190	FvH4_5g06031	root
FvesChr5G00236210	FvH4_5g06041	root
FvesChr5G00236230	FvH4_5g06043	root
FvesChr5G00236700	FvH4_5g06392	root	K26563	high-affinity nitrate transporter
FvesChr5G00236780	FvH4_5g06460	root	K20617	cytochrome P450 family 71 subfamily A
FvesChr5G00237110	FvH4_5g06740	root
FvesChr5G00237710	FvH4_5g07290	root	K06901	adenine/guanine/hypoxanthine permease
FvesChr5G00238680	FvH4_5g08020	root
FvesChr5G00239340	FvH4_5g08660	root	K10781	fatty acyl-ACP thioesterase B [EC:3.1.2.14 3.1.2.21]
FvesChr5G00240780	FvH4_5g09820	root
FvesChr5G00241510	FvH4_5g10490	root
FvesChr5G00241660	FvH4_5g10640	root	K00001	alcohol dehydrogenase [EC:1.1.1.1]']
FvesChr5G00241760	FvH4_5g10730	root
FvesChr5G00241770		root
FvesChr5G00242140	FvH4_5g11120	root
FvesChr5G00244040	FvH4_5g12751	root
FvesChr5G00244050	FvH4_5g12760	root
FvesChr5G00244950	FvH4_5g13460	root	K05387	glutamate receptor, ionotropic, plant
FvesChr5G00246310	FvH4_5g14670	root
FvesChr5G00246510	FvH4_5g14810	root	K02183	calmodulin
FvesChr5G00246560	FvH4_5g14860	root
FvesChr5G00246640	FvH4_5g14960	root
FvesChr5G00246680	FvH4_5g15000	root	K00799	glutathione S-transferase [EC:2.5.1.18]
FvesChr5G00246690	FvH4_5g15001	root
FvesChr5G00246710	FvH4_5g15010	root	K00799	glutathione S-transferase [EC:2.5.1.18]
FvesChr5G00246720	FvH4_5g15020	root	K00799	glutathione S-transferase [EC:2.5.1.18]
FvesChr5G00247030	FvH4_5g15270	root
FvesChr5G00247150	FvH4_5g15340	root
FvesChr5G00247330	FvH4_5g15521	root
FvesChr5G00247340	FvH4_5g15530	root
FvesChr5G00249020	FvH4_5g16780	root
FvesChr5G00250470	FvH4_5g18050	root
FvesChr5G00250480		root
FvesChr5G00250720	FvH4_5g18290	root
FvesChr5G00250920	FvH4_5g18460	root
FvesChr5G00250930	FvH4_5g18471	root
FvesChr5G00250950	FvH4_5g18471	root
FvesChr5G00251630	FvH4_5g19110	root	K09873	aquaporin TIP
FvesChr5G00254300	FvH4_5g21063	root
FvesChr5G00254340	FvH4_5g21120	root
FvesChr5G00254620	FvH4_5g21420	root
FvesChr5G00254950	FvH4_5g21720	root
FvesChr5G00255290	FvH4_5g21980	root
FvesChr5G00255300	FvH4_5g21990	root
FvesChr5G00258100	FvH4_5g23980	root
FvesChr5G00258720	FvH4_5g24390	root
FvesChr5G00261320	FvH4_5g26140	root
FvesChr5G00261520	FvH4_5g26250	root	K00454	lipoxygenase [EC:1.13.11.12]
FvesChr5G00261830	FvH4_5g26430	root
FvesChr5G00262760	FvH4_5g27182	root	K13412	calcium-dependent protein kinase [EC:2.7.11.1]
FvesChr5G00265880	FvH4_5g29820	root
FvesChr5G00267460	FvH4_5g30900	root	K17470	sulfate transporter 1, high-affinity
FvesChr5G00269270	FvH4_5g32140	root
FvesChr5G00269830	FvH4_5g32750	root
FvesChr5G00271710	FvH4_5g34080	root	K09264	MADS-box transcription factor, plant
FvesChr5G00273180	FvH4_5g35160	root
FvesChr5G00273190	FvH4_5g35170	root	K13272	flavonoid O-methyltransferase [EC:2.1.1.267]
FvesChr5G00274370	FvH4_5g36070	root
FvesChr5G00274560	FvH4_5g36230	root	K10664	E3 ubiquitin-protein ligase ATL6/9/15/31/42/55 [EC:2.3.2.27]
FvesChr5G00274720	FvH4_5g36321	root
FvesChr5G00274870	FvH4_5g36500	root
FvesChr5G00274930	FvH4_5g36530	root
FvesChr5G00274990	FvH4_5g36590	root
FvesChr5G00275990	FvH4_5g37450	root
FvesChr5G00276910	FvH4_5g38120	root
FvesChr5G00277080	FvH4_5g38250	root
FvesChr5G00277420	FvH4_5g38540	root
FvesChr5G00277490	FvH4_5g38600	root
FvesChr5G00277630		root
FvesChr5G00277650		root
FvesChr5G00277660		root
FvesChr5G00277940	FvH4_5g39010	root	K10534	nitrate reductase (NAD(P)H) [EC:1.7.1.1 1.7.1.2 1.7.1.3]
FvesChr5G00278100	FvH4_5g39151	root
FvesChr6G00001780	FvH4_6g01460	root	K03320	ammonium transporter, Amt family
FvesChr6G00002690	FvH4_6g02140	root	K02575	MFS transporter, NNP family, nitrate/nitrite transporter
FvesChr6G00002790	FvH4_6g02220	root
FvesChr6G00002860	FvH4_6g02320	root
FvesChr6G00003010	FvH4_6g02480	root
FvesChr6G00003020	FvH4_6g02490	root	K09286	EREBP-like factor
FvesChr6G00003600	FvH4_6g03170	root
FvesChr6G00004280	FvH4_6g03790	root	K01738	cysteine synthase [EC:2.5.1.47]
FvesChr6G00004310	FvH4_6g03830	root	K01738	cysteine synthase [EC:2.5.1.47]
FvesChr6G00004380	FvH4_6g03890	root
FvesChr6G00004810	FvH4_6g04250	root
FvesChr6G00005720	FvH4_6g05000	root
FvesChr6G00007260	FvH4_6g06220	root	K08065	nuclear transcription Y subunit beta
FvesChr6G00010370		root
FvesChr6G00011600	FvH4_6g09790	root
FvesChr6G00012160	FvH4_6g10250	root	K00430	peroxidase [EC:1.11.1.7]
FvesChr6G00012220	FvH4_6g10300	root
FvesChr6G00012300	FvH4_6g10350	root
FvesChr6G00012970	FvH4_6g10950	root	K27745	protein nodulation signaling pathway 2
FvesChr6G00013030	FvH4_6g11000	root	K28174	GARP family transcription factor, KAN subfamily
FvesChr6G00013560	FvH4_6g11440	root	K15803	(-)-germacrene D synthase [EC:4.2.3.75]
FvesChr6G00014780	FvH4_6g12430	root	K05909	laccase [EC:1.10.3.2]
FvesChr6G00015050	FvH4_6g12680	root	K00799	glutathione S-transferase [EC:2.5.1.18]
FvesChr6G00015060	FvH4_6g12690	root	K00799	glutathione S-transferase [EC:2.5.1.18]
FvesChr6G00015510		root
FvesChr6G00015590	FvH4_6g13120	root	K08081	tropinone reductase I [EC:1.1.1.206]
FvesChr6G00016190	FvH4_6g13620	root
FvesChr6G00016620	FvH4_6g14060	root	K03424	TatD DNase family protein [EC:3.1.21.-]
FvesChr6G00016760	FvH4_6g14180	root
FvesChr6G00018520	FvH4_6g15580	root	K00430	peroxidase [EC:1.11.1.7]
FvesChr6G00018560	FvH4_6g15610	root
FvesChr6G00018850	FvH4_6g15820	root	K09872	aquaporin PIP
FvesChr6G00018870	FvH4_6g15840	root	K09872	aquaporin PIP
FvesChr6G00019220		root
FvesChr6G00019950	FvH4_6g16682	root	K01674	carbonic anhydrase [EC:4.2.1.1]
FvesChr6G00020380	FvH4_6g17020	root	K13496	UDP-glucosyltransferase 73C [EC:2.4.1.-]
FvesChr6G00020390	FvH4_6g17030	root	K13496	UDP-glucosyltransferase 73C [EC:2.4.1.-]
FvesChr6G00020720	FvH4_6g17250	root
FvesChr6G00021080	FvH4_6g17540	root
FvesChr6G00021740	FvH4_6g18050	root
FvesChr6G00022280	FvH4_6g18470	root
FvesChr6G00022370		root
FvesChr6G00022630	FvH4_6g18810	root
FvesChr6G00023670	FvH4_6g19500	root
FvesChr6G00023980	FvH4_6g19720	root
FvesChr6G00025420	FvH4_6g20630	root
FvesChr6G00025650	FvH4_6g20802	root
FvesChr6G00026820	FvH4_6g21640	root
FvesChr6G00026840	FvH4_6g21660	root
FvesChr6G00026900	FvH4_6g21670	root
FvesChr6G00028370	FvH4_6g22540	root	K28175	GARP family transcription factor, PHR1 subfamily
FvesChr6G00028810	FvH4_6g22840	root	K24188	cytochrome P450 family 93 subfamily A [EC:1.14.-.-]
FvesChr6G00030150	FvH4_6g23670	root
FvesChr6G00030820	FvH4_6g24150	root
FvesChr6G00031820		root
FvesChr6G00034220	FvH4_6g26990	root
FvesChr6G00035060	FvH4_6g27550	root	K28174	GARP family transcription factor, KAN subfamily
FvesChr6G00035640	FvH4_6g28011	root
FvesChr6G00035730		root
FvesChr6G00036090	FvH4_6g28350	root
FvesChr6G00037910	FvH4_6g29800	root
FvesChr6G00038240	FvH4_6g30090	root
FvesChr6G00039030	FvH4_6g30750	root
FvesChr6G00039050	FvH4_6g30751	root
FvesChr6G00039770	FvH4_6g31230	root
FvesChr6G00039920	FvH4_1g04841	root
FvesChr6G00041000	FvH4_6g32100	root
FvesChr6G00041750	FvH4_6g32660	root
FvesChr6G00041800	FvH4_6g32670	root
FvesChr6G00041850	FvH4_6g32740	root
FvesChr6G00043060	FvH4_6g33602	root	K01193	beta-fructofuranosidase [EC:3.2.1.26]
FvesChr6G00044530	FvH4_6g34800	root
FvesChr6G00044690	FvH4_6g34910	root	K20623	typhasterol/6-deoxotyphasterol 2alpha-hydroxylase
FvesChr6G00045190	FvH4_6g35330	root
FvesChr6G00045270	FvH4_6g35400	root	K14488	SAUR family protein
FvesChr6G00045400		root
FvesChr6G00045500	FvH4_6g35571	root
FvesChr6G00045570	FvH4_6g35600	root
FvesChr6G00045590	FvH4_6g35630	root
FvesChr6G00045710	FvH4_6g35730	root
FvesChr6G00046230	FvH4_3g04210	root
FvesChr6G00046370	FvH4_6g36370	root
FvesChr6G00046580	FvH4_6g36511	root
FvesChr6G00046920	FvH4_6g36860	root	K14488	SAUR family protein
FvesChr6G00048090	FvH4_6g37650	root
FvesChr6G00050810	FvH4_6g39810	root
FvesChr6G00050820		root
FvesChr6G00050860	FvH4_6g39814	root
FvesChr6G00051010	FvH4_6g39880	root	K22547	arsenate reductase [EC:1.20.4.1]
FvesChr6G00051020	FvH4_6g39890	root	K09874	aquaporin NIP
FvesChr6G00054110	FvH4_6g42490	root
FvesChr6G00054120	FvH4_6g42500	root
FvesChr6G00054270	FvH4_6g42650	root
FvesChr6G00055100	FvH4_6g43420	root
FvesChr6G00055180	FvH4_6g43490	root	K00430	peroxidase [EC:1.11.1.7]
FvesChr6G00055190	FvH4_6g43500	root	K00430	peroxidase [EC:1.11.1.7]
FvesChr6G00055390		root
FvesChr6G00056440	FvH4_6g44490	root
FvesChr6G00057330	FvH4_6g45154	root
FvesChr6G00058250	FvH4_6g45950	root
FvesChr6G00060810	FvH4_6g48140	root
FvesChr6G00061930	FvH4_6g49090	root
FvesChr6G00061970	FvH4_6g49140	root
FvesChr6G00063280	FvH4_6g50410	root
FvesChr6G00063490	FvH4_6g50570	root	K09338	homeobox-leucine zipper protein
FvesChr6G00065450	FvH4_6g52330	root
FvesChr6G00065560	FvH4_6g52440	root
FvesChr6G00066920	FvH4_6g53580	root
FvesChr6G00066990	FvH4_6g53650	root	K00430	peroxidase [EC:1.11.1.7]
FvesChr6G00067020	FvH4_6g53680	root	K00430	peroxidase [EC:1.11.1.7]
FvesChr7G00320600	FvH4_7g00380	root
FvesChr7G00320710		root
FvesChr7G00322300		root
FvesChr7G00323480	FvH4_7g02633	root	K17098	annexin D
FvesChr7G00324250	FvH4_7g03120	root	K09873	aquaporin TIP
FvesChr7G00325680	FvH4_7g04030	root
FvesChr7G00328090	FvH4_7g05930	root	K16276	zinc finger protein-like protein
FvesChr7G00328100	FvH4_7g05940	root
FvesChr7G00329490	FvH4_7g07140	root	K01114	phospholipase C [EC:3.1.4.3]
FvesChr7G00330830	FvH4_7g08070	root
FvesChr7G00333020	FvH4_7g09650	root
FvesChr7G00333530	FvH4_7g10040	root	K09286	EREBP-like factor
FvesChr7G00333970	FvH4_7g10340	root
FvesChr7G00334940	FvH4_7g11180	root
FvesChr7G00335210	FvH4_7g11390	root
FvesChr7G00335500	FvH4_7g11620	root
FvesChr7G00335630	FvH4_7g11770	root
FvesChr7G00335640	FvH4_7g11780	root
FvesChr7G00335650	FvH4_7g11781	root
FvesChr7G00335790	FvH4_7g11940	root
FvesChr7G00337640	FvH4_7g13441	root	K22312	hydroxyjasmonate sulfotransferase [EC:2.8.2.39]
FvesChr7G00337860	FvH4_7g13601	root
FvesChr7G00338770	FvH4_7g14330	root	K20667	beta-amyrin 28-monooxygenase [EC:1.14.14.126]
FvesChr7G00339360		root
FvesChr7G00339750	FvH4_7g15240	root
FvesChr7G00339980	FvH4_7g15480	root
FvesChr7G00340390	FvH4_7g15770	root
FvesChr7G00340860		root
FvesChr7G00341010	FvH4_7g16350	root
FvesChr7G00341450	FvH4_7g16730	root
FvesChr7G00342020		root
FvesChr7G00342030	FvH4_7g17200	root
FvesChr7G00342730	FvH4_7g17880	root	K01507	inorganic pyrophosphatase [EC:3.6.1.1]
FvesChr7G00343410	FvH4_7g18500	root
FvesChr7G00344230	FvH4_7g19270	root
FvesChr7G00345110		root
FvesChr7G00346180	FvH4_7g21000	root
FvesChr7G00346190	FvH4_7g21010	root
FvesChr7G00347160	FvH4_7g21880	root
FvesChr7G00347450	FvH4_7g22200	root
FvesChr7G00347670	FvH4_7g22420	root	K12471	epsin
FvesChr7G00349300	FvH4_6g51141	root
FvesChr7G00350250	FvH4_7g24580	root	K10257	acyl-lipid omega-3 desaturase [EC:1.14.19.25 1.14.19.35 1.14.19.36]
FvesChr7G00350590	FvH4_7g24880	root	K28174	GARP family transcription factor, KAN subfamily
FvesChr7G00350620	FvH4_7g24910	root
FvesChr7G00350670	FvH4_7g24940	root
FvesChr7G00351060		root
FvesChr7G00351370	FvH4_7g25410	root
FvesChr7G00351400		root
FvesChr7G00352380	FvH4_7g26180	root
FvesChr7G00352920	FvH4_7g26643	root
FvesChr7G00353120	FvH4_7g26810	root
FvesChr7G00353400	FvH4_7g27130	root
FvesChr7G00354130	FvH4_7g27760	root	K01051	pectinesterase [EC:3.1.1.11]
FvesChr7G00354410	FvH4_7g28010	root	K05387	glutamate receptor, ionotropic, plant
FvesChr7G00355170	FvH4_7g28590	root
FvesChr7G00355790	FvH4_7g29090	root
FvesChr7G00355890	FvH4_7g29150	root	K06910	phosphatidylethanolamine-binding protein
FvesChr7G00356480	FvH4_7g29661	root	K24184	cytochrome P450 family 89 subfamily A [EC:1.14.-.-]
FvesChr7G00356550	FvH4_7g29721	root	K24184	cytochrome P450 family 89 subfamily A [EC:1.14.-.-]
FvesChr7G00357510	FvH4_7g30560	root
FvesChr7G00357740	FvH4_7g09682	root
FvesChr7G00358130	FvH4_7g31130	root	K14496	abscisic acid receptor PYR/PYL family
FvesChr7G00358370	FvH4_7g31321	root
FvesChr7G00358950	FvH4_7g31800	root
FvesChr7G00359020	FvH4_7g31861	root	K05391	cyclic nucleotide gated channel, plant
FvesChr7G00359040	FvH4_7g31850	root	K05391	cyclic nucleotide gated channel, plant
[truncated: 154 more rows]

## Sheet: Table S3 (Pathways and modules)
Table S3. List of KEGG pathways/modules significantly enriched in each major tissue group.
Anther
PathwayID	PathwayName	pvalue	p.adjust	KO numbers
ko03040	Spliceosome	3.9341e-06	0.00058618	K12813; K12818; K12829; K12855; K12867; K12869; K13025
ko00945	Stilbenoid	3.976e-05	0.00296213	K00588; K13065; K16040
ko03010	Ribosome	0.00011098	0.00551186	K02941; K02942; K02943; K02969; K02979; K02987
ko00941	Flavonoid biosynthesis	0.00038543	0.0143573	K00588; K05278; K13065
ko00020	Citrate cycle (TCA cycle)	0.00051877	0.0154595	K00025; K00030; K00164; K01610
ko00940	Phenylpropanoid biosynthesis	0.00070266	0.0174495	K00430; K00588; K13065
ko00010	Glycolysis / Gluconeogenesis	0.00251829	0.0463718	K00873; K00895; K01610; K01785
ko00944	Flavone and flavonol biosynthesis	0.00280098	0.0463718	K22772; K22794
ModuleID	ModuleName	pvalue	p.adjust	KO numbers
M00039	Monolignol biosynthesis, phenylalanine/tyrosine => monolignol	0.00373942	0.0272355	K00588; K13065
M00009	Citrate cycle (TCA cycle, Krebs cycle)	0.00459055	0.0272355	K00025; K00030; K00164
M00145	NAD(P)H:quinone oxidoreductase, chloroplasts and cyanobacteria	0.00510666	0.0272355	K05579; K05580
Carpels
PathwayID	PathwayName	pvalue	p.adjust	KO numbers
NA
ModuleID	ModuleName	pvalue	p.adjust	KO numbers
M00415	Fatty acid elongation in endoplasmic reticulum	0.00445511	0.00445511	K15397
Flower
*No gene was mapped to KO number
Early_fruit
PathwayID	PathwayName	pvalue	p.adjust	KO numbers
ko00460	Cyanoamino acid metabolism	0.00503091	0.0160524	K01455
ko00906	Carotenoid biosynthesis	0.00782038	0.0160524	K09843
ko00910	Nitrogen metabolism	0.00963143	0.0160524	K01455
ko00630	Glyoxylate and dicarboxylate metabolism	0.0164428	0.0205536	K01455
ModuleID	ModuleName	pvalue	p.adjust	KO numbers
NA
Late_fruit
PathwayID	PathwayName	pvalue	p.adjust	KO numbers
ko00040	Pentose and glucuronate interconversions	0.00056511	0.0293858	K01184; K01213; K01728
ko01040	Biosynthesis of unsaturated fatty acids	0.00152596	0.0396749	K03921; K10256
ko00902	Monoterpenoid biosynthesis	0.00261947	0.0454042	K15095; K23232
ModuleID	ModuleName	pvalue	p.adjust	KO numbers
M00032	Lysine degradation, lysine => saccharopine => acetoacetyl-CoA	0.029798	0.0404394	K14157
M00120	Coenzyme A biosynthesis, pantothenate => CoA	0.032468	0.0404394	K09680
M00023	Tryptophan biosynthesis, chorismate => tryptophan	0.0404394	0.0404394	K01658
Leaf
PathwayID	PathwayName	pvalue	p.adjust	KO numbers
ko00195	Photosynthesis	6.6296e-30	5.5689e-28	K02636; K02641; K02692; K02693; K02694; K02695; K02698; K02699; K02701; K02716; K02717; K02721; K02723; K03541; K03542; K08901; K08902; K08903; K08905; K14332
ko00710	Carbon fixation by Calvin cycle	1.3375e-16	5.6175e-15	K00026; K00855; K00927; K01100; K01602; K01623; K01783; K01807; K03841; K05298; K14272
ko00196	Photosynthesis - antenna proteins	5.79e-14	1.6212e-12	K08907; K08908; K08909; K08910; K08912; K08913; K08914; K08915; K08916; K08917
ko01200	Carbon metabolism	1.025e-09	2.1525e-08	K00026; K00600; K00830; K00855; K00927; K01100; K01602; K01623; K01783; K01807; K03841; K05298; K11517; K14272; K15893; K19269
ko00630	Glyoxylate and dicarboxylate metabolism	6.2959e-07	1.0577e-05	K00026; K00600; K00830; K01602; K11517; K14272; K15893; K19269
ko00073	Cutin, suberine and wax biosynthesis	0.00020344	0.00284821	K13356; K15400; K15404
ko04146	Peroxisome	0.00111132	0.0133358	K00830; K11517; K13356; K17879
ko00030	Pentose phosphate pathway	0.00219901	0.0230896	K01623; K01783; K01807; K03841
ko01230	Biosynthesis of amino acids	0.00369922	0.0345261	K00600; K00927; K01623; K01783; K01807; K14272
ko00500	Starch and sucrose metabolism	0.00413418	0.0347271	K00688; K00975; K01177; K01188
ko00260	Glycine, serine and threonine metabolism	0.00471619	0.0360145	K00600; K00830; K14272; K15893
ModuleID	ModuleName	pvalue	p.adjust	KO numbers
M00165	Reductive pentose phosphate cycle (Calvin cycle)	5.7782e-14	9.823e-13	K00855; K00927; K01100; K01602; K01623; K01783; K01807; K03841; K05298
M00532	Photorespiration	1.0139e-10	8.6178e-10	K00600; K00830; K01602; K11517; K14272; K15893; K19269
M00003	Gluconeogenesis, oxaloacetate => fructose-6P	0.00139395	0.00789902	K00927; K01623; K03841
M00346	Formaldehyde assimilation, serine pathway	0.00496412	0.0210975	K00600; K00830
M00415	Fatty acid elongation in endoplasmic reticulum	0.0084296	0.0286606	K10251; K15397
M00004	Pentose phosphate pathway (Pentose phosphate cycle)	0.0111935	0.031715	K01783; K01807
Root
PathwayID	PathwayName	pvalue	p.adjust	KO numbers
ko00940	Phenylpropanoid biosynthesis	5.4491e-06	0.00078467	K00430; K00588; K12356; K13065
ko00910	Nitrogen metabolism	0.00010473	0.00565559	K00366; K01674; K02575; K10534
ko00941	Flavonoid biosynthesis	0.00011782	0.00565559	K00588; K13065; K23179
ko00908	Zeatin biosynthesis	0.00055148	0.0198534	K10760; K13496
ko00945	Stilbenoid, diarylheptanoid and gingerol biosynthesis	0.00094938	0.0273421	K00588; K13065
ko00073	Cutin, suberine and wax biosynthesis	0.00205304	0.0492729	K15400; K15401
ModuleID	ModuleName	pvalue	p.adjust	KO numbers
M00039	Monolignol biosynthesis, phenylalanine/tyrosine => monolignol	0.00180227	0.00540681	K00588; K13065
Seed
PathwayID	PathwayName	pvalue	p.adjust	KO numbers
ko00904	Diterpenoid biosynthesis	4.1103e-05	0.00106868	K04123; K04124; K05282
ModuleID	ModuleName	pvalue	p.adjust	KO numbers
NA
Stem
PathwayID	PathwayName	pvalue	p.adjust	KO numbers
ko00945	Stilbenoid, diarylheptanoid and gingerol biosynthesis	0.00272613	0.0163304	K13065
ko04964	Proximal tubule bicarbonate reclamation	0.00293562	0.0163304	K00261
ko00946	Degradation of flavonoids	0.00440128	0.0163304	K05350
ko00941	Flavonoid biosynthesis	0.00565641	0.0163304	K13065
ko00940	Phenylpropanoid biosynthesis	0.00691049	0.0163304	K13065
ko00460	Cyanoamino acid metabolism	0.00753713	0.0163304	K05350
ko00220	Arginine biosynthesis	0.013997	0.0200873	K00261
ko00910	Nitrogen metabolism	0.0144128	0.0200873	K00261
ko00250	Alanine, aspartate and glutamate metabolism	0.0146207	0.0200873	K00261
ko00999	Biosynthesis of various plant secondary metabolites	0.0154518	0.0200873	K05350
ko04217	Necroptosis	0.0200147	0.0236537	K00261
ko00500	Starch and sucrose metabolism	0.0220841	0.0239244	K05350
ModuleID	ModuleName	pvalue	p.adjust	KO numbers
M00039	Monolignol biosynthesis, phenylalanine/tyrosine => monolignol	0.0082093	0.00889188	K13065
M00740	Methylaspartate cycle	0.00889188	0.00889188	K00261

## Sheet: Table S4 (House-keeping)
Table S4. List of house-keeping genes
ID	ID mapped (v4)	KO num	Name
FvesChr1G00279070	FvH4_1g00010	K19045	E3 ubiquitin-protein ligase BIG BROTHER and related proteins [EC:2.3.2.27]
FvesChr1G00279130	FvH4_1g00070	K17255	Rab GDP dissociation inhibitor
FvesChr1G00279170	FvH4_1g00090
FvesChr1G00279200	FvH4_1g00110	K00794	6,7-dimethyl-8-ribityllumazine synthase [EC:2.5.1.78]
FvesChr1G00279300	FvH4_1g00191
FvesChr1G00279540	FvH4_1g00370	K02974	small subunit ribosomal protein S24e
FvesChr1G00280060	FvH4_1g00830	K13431	signal recognition particle receptor subunit alpha
FvesChr1G00280230	FvH4_1g00990	K03263	translation initiation factor 5A
FvesChr1G00280350	FvH4_1g01100	K18179	cytochrome c oxidase assembly factor 6
FvesChr1G00280420	FvH4_1g01170	K20280	trafficking protein particle complex subunit 5
FvesChr1G00280520	FvH4_1g01250	K08516	synaptobrevin homolog YKT6
FvesChr1G00280550	FvH4_1g01280
FvesChr1G00280970	FvH4_1g01540	K02990	small subunit ribosomal protein S6
FvesChr1G00282090	FvH4_1g02440	K22390	acid phosphatase type 7
FvesChr1G00282430	FvH4_1g02680	K20168	TBC1 domain family member 15
FvesChr1G00283480	FvH4_1g03600	K03426	NAD+ diphosphatase [EC:3.6.1.22]
FvesChr1G00283850	FvH4_1g03980	K03066	26S proteasome regulatory subunit T6
FvesChr1G00283860	FvH4_1g03990	K13137	serine-threonine kinase receptor-associated protein
FvesChr1G00283880	FvH4_1g04010	K11251	histone H2A
FvesChr1G00284270	FvH4_1g04350	K10527	enoyl-CoA hydratase/3-hydroxyacyl-CoA dehydrogenase [EC:4.2.1.17 1.1.1.35 1.1.1.211]
FvesChr1G00285340	FvH4_1g05270
FvesChr1G00285420	FvH4_1g05350	K05605	3-hydroxyisobutyryl-CoA hydrolase [EC:3.1.2.4]
FvesChr1G00286470	FvH4_1g06270	K00844	hexokinase [EC:2.7.1.1]
FvesChr1G00286630	FvH4_1g06400	K01887	arginyl-tRNA synthetase [EC:6.1.1.19]
FvesChr1G00286780	FvH4_1g06520
FvesChr1G00287090	FvH4_1g06790
FvesChr1G00287750	FvH4_1g07300	K14848	ribosome assembly protein RRB1
FvesChr1G00288250	FvH4_1g07600	K24272	density-regulated protein
FvesChr1G00288410	FvH4_1g07750	K02959	small subunit ribosomal protein S16
FvesChr1G00288520	FvH4_1g07860	K02218	casein kinase 1 [EC:2.7.11.1]
FvesChr1G00288610	FvH4_1g07930	K00671	glycylpeptide N-tetradecanoyltransferase [EC:2.3.1.97]
FvesChr1G00288890	FvH4_1g08150	K24083	abhydrolase domain-containing protein 13 [EC:3.-.-.-]
FvesChr1G00289920	FvH4_1g09020	K09705	uncharacterized protein
FvesChr1G00290230	FvH4_1g09260
FvesChr1G00291030	FvH4_1g09810
FvesChr1G00291100	FvH4_1g09870
FvesChr1G00291720	FvH4_1g10440	K12898	heterogeneous nuclear ribonucleoprotein F/H
FvesChr1G00292530	FvH4_1g11100	K00472	prolyl 4-hydroxylase [EC:1.14.11.2]
FvesChr1G00292870	FvH4_1g11420	K04392	Ras-related C3 botulinum toxin substrate 1
FvesChr1G00293020	FvH4_1g11520	K02731	20S proteasome subunit alpha 4 [EC:3.4.25.1]
FvesChr1G00293120	FvH4_1g11620	K03029	26S proteasome regulatory subunit N10
FvesChr1G00293520	FvH4_1g11960
FvesChr1G00293780	FvH4_1g12190
FvesChr1G00294080	FvH4_1g12420
FvesChr1G00294350	FvH4_1g12650
FvesChr1G00294810	FvH4_1g12950	K01726	gamma-carbonic anhydrase [EC:4.2.1.-]
FvesChr1G00295000	FvH4_1g13080	K03357	anaphase-promoting complex subunit 10
FvesChr1G00295260	FvH4_1g13320	K26403	cytosolic iron-sulfur assembly component 2
FvesChr1G00295270	FvH4_1g13330	K26544	phosphatidylinositol/phosphatidylcholine transfer protein
FvesChr1G00295890	FvH4_1g13880	K09060	plant G-box-binding factor
FvesChr1G00296140	FvH4_1g14060	K10579	ubiquitin-conjugating enzyme E2 M [EC:2.3.2.34]
FvesChr1G00298310	FvH4_1g15980	K13448	calcium-binding protein CML
FvesChr1G00298480	FvH4_1g16100	K14411	RNA-binding protein Musashi
FvesChr1G00299840	FvH4_1g17240
FvesChr1G00299850	FvH4_1g17250	K03097	casein kinase II subunit alpha [EC:2.7.11.1]
FvesChr1G00300360	FvH4_1g17630	K15040	voltage-dependent anion channel protein 2
FvesChr1G00300450	FvH4_1g17710	K12844	U4/U6 small nuclear ribonucleoprotein PRP31
FvesChr1G00300540	FvH4_1g17800	K03937	NADH dehydrogenase (ubiquinone) Fe-S protein 4
FvesChr1G00303400	FvH4_1g19890
FvesChr1G00303420	FvH4_1g19920	K06630	14-3-3 protein epsilon
FvesChr1G00304260	FvH4_1g20340	K02991	small subunit ribosomal protein S6e
FvesChr1G00304310	FvH4_1g20380
FvesChr1G00307650	FvH4_1g22750	K03012	DNA-directed RNA polymerase II subunit RPB4
FvesChr1G00307670	FvH4_1g22770
FvesChr1G00307850	FvH4_1g22890
FvesChr1G00308050	FvH4_1g23080
FvesChr1G00308420	FvH4_1g23360	K09131	uncharacterized protein
FvesChr1G00308740	FvH4_1g23590
FvesChr1G00309960	FvH4_1g24410	K07910	Ras-related protein Rab-18
FvesChr1G00310390	FvH4_1g24780	K03000	DNA-directed RNA polymerase I subunit RPA12
FvesChr1G00310430		K14842	ribosome biogenesis protein NSA2
FvesChr1G00312190	FvH4_1g25870
FvesChr1G00312300	FvH4_1g25940
FvesChr1G00312340	FvH4_1g25970
FvesChr1G00312710	FvH4_1g26260
FvesChr1G00312970	FvH4_1g26420	K13436	pto-interacting protein 1 [EC:2.7.11.1]
FvesChr1G00313180	FvH4_1g26580	K07937	ADP-ribosylation factor 1/2
FvesChr1G00313610	FvH4_1g26860	K12820	pre-mRNA-splicing factor ATP-dependent RNA helicase DHX15/PRP43 [EC:5.6.2.6]
FvesChr1G00313790	FvH4_1g27010	K09008	NADH dehydrogenase [ubiquinone] 1 alpha subcomplex assembly factor 3
FvesChr1G00315200	FvH4_1g30270	K02183	calmodulin
FvesChr1G00315990	FvH4_6g43230
FvesChr1G00316440	FvH4_1g29560	K10583	ubiquitin-conjugating enzyme E2 S [EC:2.3.2.23]
FvesChr1G00316900	FvH4_1g29350
FvesChr1G00317650	FvH4_1g29040	K22856	EEF1A lysine methyltransferase 2 [EC:2.1.1.-]
FvesChr1G00318000	FvH4_1g28810	K12881	THO complex subunit 4
FvesChr1G00318330	FvH4_1g28640
FvesChr1G00318690	FvH4_1g28480
FvesChr1G00319180	FvH4_1g28260	K03259	translation initiation factor 4E
FvesChr1G00319360	FvH4_1g28110
FvesChr1G00319600	FvH4_1g27980
FvesChr2G00178520	FvH4_2g00310
FvesChr2G00178840	FvH4_2g00580	K12831	splicing factor 3B subunit 4
FvesChr2G00179360	FvH4_2g00930	K12668	dolichyl-diphosphooligosaccharide---protein glycosyltransferase subunit DAD1/OST2
FvesChr2G00179670	FvH4_2g01190	K25785	bZIP transcription factor 19/23/24
FvesChr2G00181220	FvH4_2g02550	K01259	proline iminopeptidase [EC:3.4.11.5]
FvesChr2G00181740	FvH4_2g02960	K26142	NOP protein chaperone 1
FvesChr2G00181780	FvH4_2g03000
FvesChr2G00183300	FvH4_2g04180
FvesChr2G00183350	FvH4_2g04230
FvesChr2G00184010	FvH4_2g04780	K17607	type 2A phosphatase activator TIP41
FvesChr2G00187290	FvH4_2g07040	K25801	succinate dehydrogenase (ubiquinone) subunit 4
FvesChr2G00188340	FvH4_2g07830	K03008	DNA-directed RNA polymerase II subunit RPB11
FvesChr2G00189180	FvH4_2g08370
FvesChr2G00189530	FvH4_2g08630	K07897	Ras-related protein Rab-7A
FvesChr2G00189590	FvH4_2g08660	K17267	coatomer subunit gamma
FvesChr2G00189610	FvH4_2g08680	K04536	guanine nucleotide-binding protein G(I)/G(S)/G(T) subunit beta-1
FvesChr2G00189770	FvH4_2g08820	K06170	presenilin enhancer 2
FvesChr2G00190320	FvH4_2g09170
FvesChr2G00190920	FvH4_2g09650	K02874	large subunit ribosomal protein L14
FvesChr2G00190960	FvH4_2g09690	K03064	26S proteasome regulatory subunit T4
FvesChr2G00191940	FvH4_2g10430	K03965	NADH dehydrogenase (ubiquinone) 1 beta subcomplex subunit 9
FvesChr2G00192040	FvH4_2g10540	K14016	ubiquitin fusion degradation protein 1
FvesChr2G00192140	FvH4_2g10630
FvesChr2G00192480	FvH4_2g10940
FvesChr2G00192490	FvH4_2g10950	K23677	MFS transporter, Spinster family, sphingosine-1-phosphate transporter
FvesChr2G00192770	FvH4_2g11240	K03134	transcription initiation factor TFIID subunit 10
FvesChr2G00193410	FvH4_2g11710	K17619	magnesium-dependent phosphatase 1 [EC:3.1.3.48 3.1.3.-]
FvesChr2G00193450	FvH4_2g11740
FvesChr2G00193570	FvH4_2g11800	K01802	peptidylprolyl isomerase [EC:5.2.1.8]
FvesChr2G00194650	FvH4_2g12750	K10365	F-actin-capping protein subunit beta
FvesChr2G00195050	FvH4_2g13040
FvesChr2G00195080	FvH4_2g13060
FvesChr2G00195410	FvH4_2g13340	K02933	large subunit ribosomal protein L6
FvesChr2G00196250	FvH4_2g13880	K00236	succinate dehydrogenase (ubiquinone) cytochrome b560 subunit
FvesChr2G00196360	FvH4_2g13930	K01358	ATP-dependent Clp protease, protease subunit [EC:3.4.21.92]
FvesChr2G00196440	FvH4_2g14000	K00999	CDP-diacylglycerol--inositol 3-phosphatidyltransferase [EC:2.7.8.11]
FvesChr2G00196670	FvH4_2g14180	K03014	DNA-directed RNA polymerases I, II, and III subunit RPABC2
FvesChr2G00198490	FvH4_2g15500	K20301	trafficking protein particle complex subunit 2
FvesChr2G00198630	FvH4_2g15620	K02147	V-type H+-transporting ATPase subunit B
FvesChr2G00199840	FvH4_2g16520	K00030	isocitrate dehydrogenase (NAD+) [EC:1.1.1.41]
FvesChr2G00200740	FvH4_2g17210	K12394	AP-1 complex subunit sigma 1/2
FvesChr2G00200770	FvH4_2g17240	K06067	histone deacetylase 1/2 [EC:3.5.1.98]
FvesChr2G00200800	FvH4_2g17260	K26224	UDP-rhamnose/UDP-galactose transporter
FvesChr2G00200810	FvH4_2g17270
FvesChr2G00201950	FvH4_2g18170	K09569	FK506-binding protein 2 [EC:5.2.1.8]
FvesChr2G00202740	FvH4_2g18710
FvesChr2G00203990	FvH4_2g19750	K03062	26S proteasome regulatory subunit T2
FvesChr2G00204580	FvH4_2g20240	K00121	S-(hydroxymethyl)glutathione dehydrogenase / alcohol dehydrogenase [EC:1.1.1.284 1.1.1.1]
FvesChr2G00204740	FvH4_2g20370	K03953	NADH dehydrogenase (ubiquinone) 1 alpha subcomplex subunit 9
FvesChr2G00205090	FvH4_2g20670	K02894	large subunit ribosomal protein L23e
FvesChr2G00205670	FvH4_2g21140	K12192	charged multivesicular body protein 2B
FvesChr2G00205680	FvH4_2g21160	K08960	casein kinase 1, epsilon [EC:2.7.11.1]
FvesChr2G00205920	FvH4_2g21360
FvesChr2G00206100		K11344	chromatin modification-related protein EAF6
FvesChr2G00206690	FvH4_2g22020	K08504	blocked early in transport 1
FvesChr2G00206960	FvH4_2g22310	K03109	signal recognition particle subunit SRP9
FvesChr2G00208020	FvH4_2g23200	K02895	large subunit ribosomal protein L24
FvesChr2G00208250	FvH4_2g23340	K02974	small subunit ribosomal protein S24e
FvesChr2G00208310	FvH4_2g23380	K12817	pre-mRNA-splicing factor 18
FvesChr2G00208320	FvH4_2g23390	K17972	N-terminal acetyltransferase B complex catalytic subunit [EC:2.3.1.254]
FvesChr2G00208820	FvH4_2g23760	K11087	small nuclear ribonucleoprotein D1
FvesChr2G00209890	FvH4_2g24650	K11095	U1 small nuclear ribonucleoprotein C
FvesChr2G00210110	FvH4_2g24790	K19600	tubby and related proteins
FvesChr2G00211200
FvesChr2G00211350	FvH4_2g25670	K12890	serine/arginine-rich splicing factor 1
FvesChr2G00212350	FvH4_2g26520
FvesChr2G00212590	FvH4_2g26730
FvesChr2G00212890	FvH4_2g27050	K02155	V-type H+-transporting ATPase 16kDa proteolipid subunit
FvesChr2G00212920	FvH4_2g27080	K06975	uncharacterized protein
FvesChr2G00213220	FvH4_2g27340	K00434	L-ascorbate peroxidase [EC:1.11.1.11]
FvesChr2G00214470	FvH4_2g28610	K06990	MEMO1 family protein
FvesChr2G00214670	FvH4_2g28770	K23568	ER membrane protein complex subunit 7
FvesChr2G00215110	FvH4_2g29210	K12812	ATP-dependent RNA helicase UAP56/SUB2 [EC:5.6.2.7]
FvesChr2G00215390	FvH4_2g29460
FvesChr2G00215810	FvH4_2g29800	K03661	V-type H+-transporting ATPase 21kDa proteolipid subunit
FvesChr2G00216280	FvH4_2g30160
FvesChr2G00216310	FvH4_2g30200	K08490	syntaxin 5
FvesChr2G00216940	FvH4_2g30791
FvesChr2G00217330	FvH4_2g31150	K02985	small subunit ribosomal protein S3e
FvesChr2G00217450	FvH4_2g31270	K13566	omega-amidase [EC:3.5.1.3]
FvesChr2G00218360	FvH4_2g32150
FvesChr2G00218370	FvH4_2g32160	K20776	BRISC and BRCA1-A complex member 1
FvesChr2G00218560	FvH4_2g32320	K12471	epsin
FvesChr2G00219500	FvH4_2g33240	K00759	adenine phosphoribosyltransferase [EC:2.4.2.7]
FvesChr2G00219700	FvH4_2g33430	K03106	signal recognition particle subunit SRP54 [EC:3.6.5.4]
FvesChr2G00219980	FvH4_2g33730	K09660	mannose-P-dolichol utilization defect 1
FvesChr2G00221010		K03030	26S proteasome regulatory subunit N11
FvesChr2G00222640	FvH4_2g35960	K10689	peroxin-4 [EC:2.3.2.23]
FvesChr2G00222780	FvH4_2g36110	K09595	minor histocompatibility antigen H13 [EC:3.4.23.-]
FvesChr2G00223180	FvH4_2g36480	K02738	20S proteasome subunit beta 1 [EC:3.4.25.1]
FvesChr2G00223280	FvH4_2g36570	K13201	nucleolysin TIA-1/TIAR
FvesChr2G00224180	FvH4_2g37310	K11088	small nuclear ribonucleoprotein D3
FvesChr2G00225080	FvH4_2g38031
FvesChr2G00225220	FvH4_2g38160
FvesChr2G00225800	FvH4_2g38690	K11982	E3 ubiquitin-protein ligase RNF115/126 [EC:2.3.2.27]
FvesChr2G00226080	FvH4_2g38930	K03139	transcription initiation factor TFIIF subunit beta [EC:5.6.2.-]
FvesChr2G00226300		K02155	V-type H+-transporting ATPase 16kDa proteolipid subunit
FvesChr2G00226350		K11253	histone H3
FvesChr2G00226840	FvH4_2g39540	K00611	ornithine carbamoyltransferase [EC:2.1.3.3]
FvesChr2G00226870	FvH4_2g39570	K02725	20S proteasome subunit alpha 6 [EC:3.4.25.1]
FvesChr2G00226890	FvH4_2g39590	K01726	gamma-carbonic anhydrase [EC:4.2.1.-]
FvesChr2G00227240	FvH4_2g39910	K01810	glucose-6-phosphate isomerase [EC:5.3.1.9]
FvesChr2G00227400	FvH4_2g39980
FvesChr2G00227810	FvH4_2g40351	K10666	E3 ubiquitin-protein ligase RNF5/185 [EC:2.3.2.27]
FvesChr2G00228170	FvH4_2g40630	K26498	BOS complex subunit TMEM147
FvesChr2G00228710	FvH4_2g41140	K17086	transmembrane 9 superfamily member 2/4
FvesChr2G00228770	FvH4_2g41181	K17499	protein phosphatase 1G [EC:3.1.3.16]
FvesChr2G00228890	FvH4_2g41341	K26095	spindle and kinetochore-associated protein 2
FvesChr2G00228980	FvH4_2g41410	K17506	protein phosphatase 1L [EC:3.1.3.16]
FvesChr3G00068130	FvH4_3g00070	K28175	GARP family transcription factor, PHR1 subfamily
FvesChr3G00068140	FvH4_3g00080	K28175	GARP family transcription factor, PHR1 subfamily
FvesChr3G00068200	FvH4_3g00140	K07877	Ras-related protein Rab-2A
FvesChr3G00068480	FvH4_3g00390	K07199	5'-AMP-activated protein kinase, regulatory beta subunit
FvesChr3G00069190	FvH4_3g00930	K23564	ER membrane protein complex subunit 3
FvesChr3G00069380	FvH4_3g01070	K04711	dihydroceramidase [EC:3.5.1.-]
FvesChr3G00069790	FvH4_3g01390	K14012	UBX domain-containing protein 1
FvesChr3G00069810	FvH4_3g01410	K02926	large subunit ribosomal protein L4
FvesChr3G00070810	FvH4_3g02350	K13989	Derlin-2/3
FvesChr3G00072550	FvH4_3g03660	K13125	nitric oxide synthase-interacting protein
FvesChr3G00073010	FvH4_3g04040	K20884	riboflavin kinase / FMN hydrolase [EC:2.7.1.26 3.1.3.102]
FvesChr3G00073450	FvH4_3g04340
FvesChr3G00073600	FvH4_3g04440	K19995	secretory carrier-associated membrane protein
FvesChr3G00074050	FvH4_3g04840
FvesChr3G00074820	FvH4_3g05510	K04507	calcyclin binding protein
FvesChr3G00075100	FvH4_3g05760	K02882	large subunit ribosomal protein L18Ae
FvesChr3G00075140	FvH4_3g05780	K03189	urease accessory protein
FvesChr3G00075740	FvH4_3g06270	K01724	4a-hydroxytetrahydrobiopterin dehydratase [EC:4.2.1.96]
FvesChr3G00075990	FvH4_3g06500	K03259	translation initiation factor 4E
FvesChr3G00077080	FvH4_3g07480	K14502	shaggy-related protein kinase (protein brassinosteroid insensitive 2) [EC:2.7.11.1]
FvesChr3G00078160		K12859	U5 snRNP protein, DIM1 family
FvesChr3G00079180	FvH4_3g09370
FvesChr3G00080050	FvH4_3g10200	K19788	obg-like ATPase 1
FvesChr3G00081020	FvH4_3g11400	K17268	coatomer subunit epsilon
FvesChr3G00081300	FvH4_3g11670	K17362	acyl-coenzyme A thioesterase 13 [EC:3.1.2.-]
FvesChr3G00081740	FvH4_3g12050	K08511	vesicle-associated membrane protein 72
FvesChr3G00081870	FvH4_3g12200	K22389	phospholipase A1 [EC:3.1.1.32]
FvesChr3G00082060	FvH4_3g12370	K02729	20S proteasome subunit alpha 5 [EC:3.4.25.1]
FvesChr3G00082500	FvH4_3g12700	K03671	thioredoxin
FvesChr3G00082820	FvH4_3g13020	K02728	20S proteasome subunit alpha 3 [EC:3.4.25.1]
FvesChr3G00083680	FvH4_3g13790
FvesChr3G00084530	FvH4_3g14500	K01627	2-dehydro-3-deoxyphosphooctonate aldolase (KDO 8-P synthase) [EC:2.5.1.55]
FvesChr3G00084630	FvH4_3g14590	K17822	DCN1-like protein 1/2
FvesChr3G00085100	FvH4_3g14990	K01011	thiosulfate/3-mercaptopyruvate sulfurtransferase [EC:2.8.1.1 2.8.1.2]
FvesChr3G00085490	FvH4_3g15350	K12158	ubiquitin-like protein Nedd8
FvesChr3G00086990	FvH4_3g16680
FvesChr3G00087410	FvH4_3g17030
FvesChr3G00087890	FvH4_3g17430	K01893	asparaginyl-tRNA synthetase [EC:6.1.1.22]
FvesChr3G00088730	FvH4_3g18130
FvesChr3G00088950	FvH4_3g18250	K19600	tubby and related proteins
FvesChr3G00089260	FvH4_3g18500	K10580	ubiquitin-conjugating enzyme E2 N [EC:2.3.2.23]
FvesChr3G00090230
FvesChr3G00090930	FvH4_3g19790	K16054	methylthioribulose 1-phosphate dehydratase / enolase-phosphatase E1 [EC:4.2.1.109 3.1.3.77]
FvesChr3G00091910	FvH4_3g20470
FvesChr3G00092600	FvH4_3g21000
FvesChr3G00093420	FvH4_3g21510
FvesChr3G00093700	FvH4_3g21720
FvesChr3G00094020	FvH4_3g21920	K20302	trafficking protein particle complex subunit 3
FvesChr3G00095130	FvH4_3g22680	K09022	2-iminobutanoate/2-iminopropanoate deaminase [EC:3.5.99.10]
FvesChr3G00095530	FvH4_3g22850	K08500	syntaxin of plants SYP6
FvesChr3G00095900	FvH4_3g23140	K08245	phytepsin [EC:3.4.23.40]
FvesChr3G00096250	FvH4_3g23390
FvesChr3G00096640	FvH4_3g23621	K03946	NADH dehydrogenase (ubiquinone) 1 alpha subcomplex subunit 2
FvesChr3G00096650	FvH4_3g23630	K08503	syntaxin of plants SYP5
FvesChr3G00096940	FvH4_3g23820	K02995	small subunit ribosomal protein S8e
FvesChr3G00097090	FvH4_3g23900	K17790	mitochondrial import inner membrane translocase subunit TIM22
FvesChr3G00097510	FvH4_3g24270	K02896	large subunit ribosomal protein L24e
FvesChr3G00098000	FvH4_3g24610	K12196	vacuolar protein-sorting-associated protein 4
FvesChr3G00098370	FvH4_3g24900	K02865	large subunit ribosomal protein L10Ae
FvesChr3G00098630	FvH4_3g25090	K02975	small subunit ribosomal protein S25e
FvesChr3G00098650	FvH4_3g25110	K12251	N-carbamoylputrescine amidase [EC:3.5.1.53]
FvesChr3G00099160	FvH4_3g25540	K03037	26S proteasome regulatory subunit N7
FvesChr3G00099540	FvH4_3g25860	K27164	SRP-independent targeting protein 2
FvesChr3G00099920	FvH4_3g26160
FvesChr3G00099960	FvH4_3g26170
FvesChr3G00100030	FvH4_3g26220	K09503	DnaJ homolog subfamily A member 2
FvesChr3G00100870	FvH4_3g26760	K19043	E3 ubiquitin-protein ligase RHF [EC:2.3.2.27]
FvesChr3G00101860	FvH4_3g27550
FvesChr3G00102230	FvH4_3g27900
FvesChr3G00102960	FvH4_3g28440	K12876	RNA-binding protein 8A
FvesChr3G00103510	FvH4_3g28770	K12275	translocation protein SEC62
FvesChr3G00104450	FvH4_3g29370
FvesChr3G00104950	FvH4_3g29830
FvesChr3G00106880	FvH4_3g30960	K01759	lactoylglutathione lyase [EC:4.4.1.5]
FvesChr3G00107050	FvH4_3g31100	K06185	ATP-binding cassette, subfamily F, member 2
FvesChr3G00110690	FvH4_3g33020	K02736	20S proteasome subunit beta 7 [EC:3.4.25.1]
FvesChr3G00110930	FvH4_3g33160
FvesChr3G00111950	FvH4_3g33910	K00434	L-ascorbate peroxidase [EC:1.11.1.11]
FvesChr3G00113360	FvH4_3g35090	K07901	Ras-related protein Rab-8A
FvesChr3G00113650	FvH4_3g35350	K05765	cofilin
FvesChr3G00113930	FvH4_3g35650	K10575	ubiquitin-conjugating enzyme E2 G1 [EC:2.3.2.23]
FvesChr3G00115620	FvH4_3g36940	K03122	transcription initiation factor TFIIA large subunit
FvesChr3G00115770	FvH4_3g37030	K03248	translation initiation factor 3 subunit G
FvesChr3G00115890	FvH4_3g37150	K07904	Ras-related protein Rab-11A
FvesChr3G00118350	FvH4_3g38540
FvesChr3G00118390	FvH4_3g38580	K01802	peptidylprolyl isomerase [EC:5.2.1.8]
FvesChr3G00118670	FvH4_3g38810	K22366	thioredoxin reductase-like selenoprotein T
FvesChr3G00119460	FvH4_3g39460
FvesChr3G00119900	FvH4_3g39900	K11094	U2 small nuclear ribonucleoprotein B''
FvesChr3G00121380	FvH4_3g41190	K01522	bis(5'-adenosyl)-triphosphatase [EC:3.6.1.29]
FvesChr3G00121890	FvH4_3g41630
FvesChr3G00122040	FvH4_3g41770	K01069	hydroxyacylglutathione hydrolase [EC:3.1.2.6]
FvesChr3G00122570	FvH4_3g42250	K06268	serine/threonine-protein phosphatase 2B regulatory subunit
FvesChr3G00123060	FvH4_3g42640	K23569	ER membrane protein complex subunit 8/9
FvesChr3G00123160	FvH4_3g42710	K08286	protein-serine/threonine kinase [EC:2.7.11.-]
FvesChr3G00123610	FvH4_3g43080
FvesChr3G00125730	FvH4_3g44860
FvesChr3G00126170	FvH4_3g45210	K04382	serine/threonine-protein phosphatase 2A catalytic subunit [EC:3.1.3.16]
FvesChr3G00126460	FvH4_3g45500	K15104	solute carrier family 25 (mitochondrial oxoglutarate transporter), member 11
FvesChr3G00127080	FvH4_3g45950
FvesChr3G00127130	FvH4_3g45990
FvesChr4G00127490	FvH4_4g00120
FvesChr4G00127540
FvesChr4G00127700	FvH4_4g00310	K07513	acetyl-CoA acyltransferase 1 [EC:2.3.1.16]
FvesChr4G00127870	FvH4_4g00480
FvesChr4G00128100	FvH4_4g00670	K23490	cytochrome b5
FvesChr4G00129200	FvH4_4g01530	K20347	p24 family protein beta-1
FvesChr4G00129560	FvH4_4g01810	K07950	ADP-ribosylation factor-like protein 5B
FvesChr4G00129680	FvH4_4g01940	K12833	pre-mRNA branch site protein p14
FvesChr4G00131990	FvH4_4g03850	K08960	casein kinase 1, epsilon [EC:2.7.11.1]
FvesChr4G00132130	FvH4_4g03970
FvesChr4G00132760	FvH4_4g04440	K03259	translation initiation factor 4E
FvesChr4G00134050	FvH4_4g05410	K11353	NADH dehydrogenase (ubiquinone) 1 alpha subcomplex subunit 13
FvesChr4G00134970	FvH4_4g05950	K09548	prefoldin subunit 1
FvesChr4G00136880	FvH4_4g07310
FvesChr4G00137600	FvH4_4g07740	K01792	glucose-6-phosphate 1-epimerase [EC:5.1.3.15]
FvesChr4G00139900	FvH4_4g08930	K07942	ADP-ribosylation factor-like protein 1
FvesChr4G00141760	FvH4_4g09860	K15040	voltage-dependent anion channel protein 2
FvesChr4G00143250	FvH4_4g10450
FvesChr4G00143490	FvH4_4g10641	K12272	signal recognition particle receptor subunit beta
FvesChr4G00143600	FvH4_4g10740	K06700	proteasome inhibitor subunit 1 (PI31)
FvesChr4G00144150	FvH4_4g11130	K11968	ariadne-1 [EC:2.3.2.31]
FvesChr4G00144180	FvH4_4g11160	K06172	gamma-secretase subunit APH-1
FvesChr4G00144280	FvH4_4g11280	K13436	pto-interacting protein 1 [EC:2.7.11.1]
FvesChr4G00144400	FvH4_4g11370	K08819	cyclin-dependent kinase 12/13 [EC:2.7.11.22 2.7.11.23]
FvesChr4G00144460	FvH4_4g11450	K15151	mediator of RNA polymerase II transcription subunit 10
FvesChr4G00144580	FvH4_4g11580	K09013	Fe-S cluster assembly ATP-binding protein
FvesChr4G00145090	FvH4_4g11950	K01867	tryptophanyl-tRNA synthetase [EC:6.1.1.2]
FvesChr4G00145630	FvH4_4g12310	K03247	translation initiation factor 3 subunit H
FvesChr4G00145690	FvH4_4g12360
FvesChr4G00147460	FvH4_4g13570
FvesChr4G00147690	FvH4_4g13780	K24348	UBX domain-containing protein 1/4
FvesChr4G00148130	FvH4_4g14100	K24205	protein lifeguard
FvesChr4G00149220	FvH4_4g14840
FvesChr4G00150000	FvH4_4g15330	K11600	exosome complex component RRP41
FvesChr4G00150220	FvH4_4g15510	K01693	imidazoleglycerol-phosphate dehydratase [EC:4.2.1.19]
FvesChr4G00151470	FvH4_4g16290
FvesChr4G00151480	FvH4_4g16300
FvesChr4G00151510	FvH4_4g16340
FvesChr4G00151650	FvH4_4g16440
FvesChr4G00153510	FvH4_4g17670
FvesChr4G00154050	FvH4_4g18050	K05931	type I protein arginine methyltransferase [EC:2.1.1.319]
FvesChr4G00154530	FvH4_4g18420	K03242	translation initiation factor 2 subunit 3
FvesChr4G00154670	FvH4_4g18520	K10418	dynein light chain LC8-type
FvesChr4G00155060	FvH4_4g18800	K02885	large subunit ribosomal protein L19e
FvesChr4G00155780	FvH4_4g19420	K07953	GTP-binding protein SAR1 [EC:3.6.5.-]
FvesChr4G00155790	FvH4_4g19421	K07953	GTP-binding protein SAR1 [EC:3.6.5.-]
FvesChr4G00155850	FvH4_4g19461
FvesChr4G00156240	FvH4_4g19820	K28128	huntingtin-interacting protein K
FvesChr4G00156680	FvH4_4g20200	K18674	N-acetylgalactosamine kinase [EC:2.7.1.157]
FvesChr4G00157450	FvH4_4g20900	K00382	dihydrolipoyl dehydrogenase [EC:1.8.1.4]
FvesChr4G00157890	FvH4_4g21210	K03105	signal recognition particle subunit SRP19
FvesChr4G00158450	FvH4_4g21680	K01881	prolyl-tRNA synthetase [EC:6.1.1.15]
FvesChr4G00158790	FvH4_4g21930
FvesChr4G00158850	FvH4_4g21990	K09562	hsp70-interacting protein
FvesChr4G00158890	FvH4_4g22010	K03265	peptide chain release factor subunit 1
FvesChr4G00159570	FvH4_4g22610	K01880	glycyl-tRNA synthetase [EC:6.1.1.14]
FvesChr4G00160160	FvH4_4g23110	K00162	pyruvate dehydrogenase E1 component subunit beta [EC:1.2.4.1]
FvesChr4G00160790	FvH4_4g23620
FvesChr4G00160980	FvH4_4g23770
FvesChr4G00161030	FvH4_4g23830
FvesChr4G00161150	FvH4_4g23930	K12946	signal peptidase complex subunit 1 [EC:3.4.-.-]
FvesChr4G00161230	FvH4_4g24020	K02737	20S proteasome subunit beta 5 [EC:3.4.25.1]
FvesChr4G00161380	FvH4_4g24110	K03942	NADH dehydrogenase (ubiquinone) flavoprotein 1 [EC:7.1.1.2]
FvesChr4G00161600	FvH4_4g24330
FvesChr4G00163380	FvH4_4g25870	K12393	AP-1 complex subunit mu
FvesChr4G00164420	FvH4_4g26760
FvesChr4G00164740	FvH4_4g27000
FvesChr4G00164840	FvH4_4g27080	K01886	glutaminyl-tRNA synthetase [EC:6.1.1.18]
FvesChr4G00166060	FvH4_4g28180	K13115	coiled-coil domain-containing protein 130
FvesChr4G00166590	FvH4_4g28600	K00993	ethanolaminephosphotransferase [EC:2.7.8.1]
FvesChr4G00168390	FvH4_4g30420
FvesChr4G00168600	FvH4_4g30601	K03263	translation initiation factor 5A
FvesChr4G00168780	FvH4_4g30750	K03036	26S proteasome regulatory subunit N6
FvesChr4G00168810	FvH4_4g30790	K20352	p24 family protein delta-1
FvesChr4G00169030	FvH4_4g30970	K09579	peptidyl-prolyl cis-trans isomerase NIMA-interacting 4 [EC:5.2.1.8]
FvesChr4G00169180	FvH4_4g31111
FvesChr4G00169740	FvH4_4g31610
FvesChr4G00169900	FvH4_4g31740	K10573	ubiquitin-conjugating enzyme E2 A [EC:2.3.2.23]
FvesChr4G00170030	FvH4_4g31870
FvesChr4G00171100	FvH4_4g32870
FvesChr4G00171610	FvH4_4g33330	K05610	ubiquitin carboxyl-terminal hydrolase L5 [EC:3.4.19.12]
FvesChr4G00172510	FvH4_4g34060
FvesChr4G00172620	FvH4_4g34150	K07937	ADP-ribosylation factor 1/2
FvesChr4G00173470	FvH4_4g34930	K23643	protein LSM12
FvesChr4G00173840	FvH4_4g35210
FvesChr4G00174130	FvH4_4g35390	K04382	serine/threonine-protein phosphatase 2A catalytic subunit [EC:3.1.3.16]
FvesChr4G00174850	FvH4_4g35950	K03246	translation initiation factor 3 subunit I
FvesChr4G00175040	FvH4_4g36080	K24350	UBX domain-containing protein 7
FvesChr4G00175900	FvH4_4g36800	K13025	ATP-dependent RNA helicase [EC:5.6.2.7]
FvesChr4G00176050	FvH4_4g36931
FvesChr4G00176480	FvH4_4g37310	K15498	serine/threonine-protein phosphatase 6 catalytic subunit [EC:3.1.3.16]
FvesChr4G00176560	FvH4_4g37380
FvesChr5G00229580	FvH4_5g00470	K09560	suppressor of tumorigenicity protein 13
FvesChr5G00229620	FvH4_5g00490
FvesChr5G00229810	FvH4_5g00650	K13448	calcium-binding protein CML
FvesChr5G00230010	FvH4_5g00850	K01358	ATP-dependent Clp protease, protease subunit [EC:3.4.21.92]
FvesChr5G00231250	FvH4_5g01870	K03137	transcription initiation factor TFIIE subunit beta
FvesChr5G00231650	FvH4_5g02171	K00432	glutathione peroxidase [EC:1.11.1.9]
FvesChr5G00232060	FvH4_5g02490	K01866	tyrosyl-tRNA synthetase [EC:6.1.1.1]
FvesChr5G00232380	FvH4_5g02820	K12897	transformer-2 protein
FvesChr5G00232770	FvH4_5g03190	K11135	Pin2-interacting protein X1
FvesChr5G00232840	FvH4_5g03260	K06269	serine/threonine-protein phosphatase PP1 catalytic subunit [EC:3.1.3.16]
FvesChr5G00233230	FvH4_5g03500
FvesChr5G00233640	FvH4_5g03820	K02150	V-type H+-transporting ATPase subunit E
FvesChr5G00234560	FvH4_5g04640
FvesChr5G00234590	FvH4_5g04680	K00940	nucleoside-diphosphate kinase [EC:2.7.4.6]
FvesChr5G00234670		K27686	phragmoplastin DRP1 [EC:3.6.5.-]
FvesChr5G00235070	FvH4_5g05020	K28217	HIG1 domain family member 2A, mitochondrial
FvesChr5G00235140	FvH4_5g05090
FvesChr5G00235180	FvH4_5g05130	K00128	aldehyde dehydrogenase (NAD+) [EC:1.2.1.3]
FvesChr5G00235200	FvH4_5g05150	K10881	26 proteasome complex subunit DSS1
FvesChr5G00235390	FvH4_5g05290	K13343	peroxin-14
FvesChr5G00235470	FvH4_5g05360	K22068	iron-sulfur cluster assembly enzyme ISCU, mitochondrial
FvesChr5G00235610	FvH4_5g05480
FvesChr5G00236510	FvH4_5g06250
FvesChr5G00237130	FvH4_5g06742	K07304	peptide-methionine (S)-S-oxide reductase [EC:1.8.4.11]
FvesChr5G00238560	FvH4_5g07870	K00939	adenylate kinase [EC:2.7.4.3]
FvesChr5G00241650	FvH4_5g10630
FvesChr5G00241950	FvH4_5g10930
FvesChr5G00242680	FvH4_5g11650	K03031	26S proteasome regulatory subunit N12
FvesChr5G00243510	FvH4_5g12331	K03456	serine/threonine-protein phosphatase 2A regulatory subunit A
FvesChr5G00244420	FvH4_5g13060	K08856	serine/threonine kinase 16 [EC:2.7.11.1]
FvesChr5G00245530	FvH4_5g14000
FvesChr5G00245600	FvH4_5g14060	K24963	PAT complex subunit Asterix
FvesChr5G00246620	FvH4_5g14930
FvesChr5G00246910	FvH4_5g15190	K10436	microtubule-associated protein, RP/EB family
FvesChr5G00248720	FvH4_5g16610
FvesChr5G00248730	FvH4_5g16620	K17428	large subunit ribosomal protein L47
FvesChr5G00250080	FvH4_5g17720
FvesChr5G00251000	FvH4_5g18511	K01527	nascent polypeptide-associated complex subunit beta
FvesChr5G00251040	FvH4_5g18550	K12871	coiled-coil domain-containing protein 12
FvesChr5G00251270	FvH4_5g18750
FvesChr5G00251390	FvH4_5g18870	K11096	small nuclear ribonucleoprotein D2
FvesChr5G00251410	FvH4_5g18890	K13337	peroxin-19
FvesChr5G00252130	FvH4_5g19500
FvesChr5G00252640	FvH4_5g19770	K22763	deubiquitinase DESI2 [EC:3.4.19.12]
FvesChr5G00252740	FvH4_5g19870	K05609	ubiquitin carboxyl-terminal hydrolase L3 [EC:3.4.19.12]
FvesChr5G00252910	FvH4_5g20000	K06995	uncharacterized protein
FvesChr5G00252970	FvH4_5g20060	K07874	Ras-related protein Rab-1A
FvesChr5G00254220	FvH4_7g08750	K07893	Ras-related protein Rab-6A
FvesChr5G00254390	FvH4_5g21170	K02970	small subunit ribosomal protein S21
FvesChr5G00254530	FvH4_5g21300
FvesChr5G00255130	FvH4_5g21870	K11826	AP-2 complex subunit mu-1
FvesChr5G00255490	FvH4_5g22130	K12493	ADP-ribosylation factor GTPase-activating protein 2/3
FvesChr5G00256160	FvH4_5g22590	K03104	signal recognition particle subunit SRP14
FvesChr5G00256480	FvH4_5g22860
FvesChr5G00256490	FvH4_5g22870
FvesChr5G00256870	FvH4_5g23100	K03245	translation initiation factor 3 subunit J
FvesChr5G00257080	FvH4_5g23250	K17498	transcription factor SPN1
FvesChr5G00257100	FvH4_5g23270	K12189	ESCRT-II complex subunit VPS25
FvesChr5G00257260	FvH4_5g23350	K03039	26S proteasome regulatory subunit N9
FvesChr5G00257710	FvH4_5g23670	K02727	20S proteasome subunit alpha 7 [EC:3.4.25.1]
FvesChr5G00258470	FvH4_5g24200
FvesChr5G00259220	FvH4_5g24760
FvesChr5G00260690	FvH4_5g25650	K22936	protein canopy 1/2
FvesChr5G00260760	FvH4_5g25700	K20471	coatomer subunit delta
FvesChr5G00260830	FvH4_5g25770
FvesChr5G00260920	FvH4_5g25840
FvesChr5G00262280	FvH4_5g26820
FvesChr5G00262410	FvH4_5g26910
FvesChr5G00262990	FvH4_5g27351	K14838	nucleolar protein 15
FvesChr5G00263000	FvH4_5g27360	K11876	proteasome assembly chaperone 2
FvesChr5G00263030	FvH4_5g27363	K26274	PHD finger protein ALFIN-LIKE
FvesChr5G00263610	FvH4_5g27830	K12839	survival of motor neuron-related-splicing factor 30
FvesChr5G00263940	FvH4_5g28090	K07904	Ras-related protein Rab-11A
FvesChr5G00263950	FvH4_5g28100	K07874	Ras-related protein Rab-1A
FvesChr5G00264570	FvH4_5g28690	K22733	magnesium transporter
FvesChr5G00264740	FvH4_5g28850
FvesChr5G00265230	FvH4_5g29280	K03941	NADH dehydrogenase (ubiquinone) Fe-S protein 8 [EC:7.1.1.2]
FvesChr5G00265530	FvH4_5g29520	K20352	p24 family protein delta-1
FvesChr5G00266650	FvH4_5g30310	K14800	pre-rRNA-processing protein TSR2
FvesChr5G00266780	FvH4_5g30420	K20102	YTH domain-containing family protein
FvesChr5G00266820	FvH4_5g30460	K26752	golgi apparatus membrane protein TVP23
FvesChr5G00267620	FvH4_5g30970	K09580	protein disulfide-isomerase A1 [EC:5.3.4.1]
FvesChr5G00267800	FvH4_5g31120	K01265	methionyl aminopeptidase [EC:3.4.11.18]
FvesChr5G00268520	FvH4_5g31610	K11884	RNA-binding protein PNO1
FvesChr5G00269710	FvH4_5g32590	K03233	elongation factor 1-gamma
FvesChr5G00270140	FvH4_5g32960	K13344	peroxin-13
FvesChr5G00271210	FvH4_5g33720	K12165	ufm1-conjugating enzyme 1
FvesChr5G00271400	FvH4_5g33820
FvesChr5G00271930	FvH4_5g34180	K03123	transcription initiation factor TFIIA small subunit
FvesChr5G00272430	FvH4_5g34540	K02961	small subunit ribosomal protein S17
FvesChr5G00273860	FvH4_5g35680	K01810	glucose-6-phosphate isomerase [EC:5.3.1.9]
FvesChr5G00273870	FvH4_5g35690
FvesChr5G00273940	FvH4_5g35740	K06630	14-3-3 protein epsilon
FvesChr5G00273990	FvH4_5g35790	K03926	periplasmic divalent cation tolerance protein
FvesChr5G00275090	FvH4_5g36690	K02267	cytochrome c oxidase subunit 6b
FvesChr5G00275540	FvH4_5g37130
FvesChr5G00276000	FvH4_5g37470	K12891	serine/arginine-rich splicing factor 2/8
FvesChr5G00276330	FvH4_5g37810	K20367	endoplasmic reticulum-Golgi intermediate compartment protein 3
FvesChr5G00277690	FvH4_5g38780	K03262	translation initiation factor 5
FvesChr5G00278380	FvH4_5g39351	K07953	GTP-binding protein SAR1 [EC:3.6.5.-]
FvesChr5G00278500	FvH4_5g39460
FvesChr6G00000250	FvH4_6g00220	K03955	NADH dehydrogenase (ubiquinone) 1 alpha/beta subcomplex 1, acyl-carrier protein
FvesChr6G00000270	FvH4_6g00240	K23570	ER membrane protein complex subunit 10
FvesChr6G00000280	FvH4_6g00250
FvesChr6G00000590	FvH4_6g00450
FvesChr6G00000690	FvH4_6g00560	K23541	Ca2+/H+ antiporter, TMEM165/GDT1 family
FvesChr6G00000740	FvH4_6g00600	K09875	aquaporin SIP
FvesChr6G00002230	FvH4_6g01880	K25079	RNA-binding protein 42
FvesChr6G00002560	FvH4_6g02030
FvesChr6G00002580	FvH4_6g02050	K17435	large subunit ribosomal protein L54
FvesChr6G00003220	FvH4_6g02700	K09550	prefoldin subunit 4
FvesChr6G00003410	FvH4_6g02990
FvesChr6G00003790	FvH4_6g03341	K23563	ER membrane protein complex subunit 2
FvesChr6G00004180	FvH4_6g03700	K01738	cysteine synthase [EC:2.5.1.47]
FvesChr6G00004830	FvH4_6g04260	K20304	trafficking protein particle complex subunit 6
FvesChr6G00006190	FvH4_6g05361
FvesChr6G00006680	FvH4_6g05710	K01875	seryl-tRNA synthetase [EC:6.1.1.11]
FvesChr6G00006720	FvH4_6g05750	K22940	protein YIPF1/2
FvesChr6G00007760	FvH4_6g06600	K03065	26S proteasome regulatory subunit T5
FvesChr6G00007980	FvH4_6g06770	K07575	malignant T-cell-amplified sequence
FvesChr6G00008380	FvH4_6g07090
FvesChr6G00008530	FvH4_6g07230	K09584	protein disulfide-isomerase A6 [EC:5.3.4.1]
FvesChr6G00008540	FvH4_6g07240	K12848	U4/U6.U5 tri-snRNP component SNU23
FvesChr6G00008580	FvH4_6g07290	K07953	GTP-binding protein SAR1 [EC:3.6.5.-]
FvesChr6G00009480	FvH4_6g08030	K20303	trafficking protein particle complex subunit 4
FvesChr6G00009500	FvH4_6g08050	K07937	ADP-ribosylation factor 1/2
FvesChr6G00011120	FvH4_6g09430	K14945	protein quaking
FvesChr6G00011610	FvH4_6g09800	K28026	transmembrane protein 87
FvesChr6G00011910	FvH4_6g10100
FvesChr6G00012610	FvH4_6g10620
FvesChr6G00013460	FvH4_6g11380	K26274	PHD finger protein ALFIN-LIKE
FvesChr6G00013660	FvH4_6g11530	K25507	high mobility group B protein, plant
FvesChr6G00015410
FvesChr6G00016100	FvH4_6g13550
FvesChr6G00016610	FvH4_6g14050
FvesChr6G00016790	FvH4_6g14210	K23338	glucose-induced degradation protein 8
FvesChr6G00016830	FvH4_6g14260	K05765	cofilin
FvesChr6G00017160	FvH4_6g14490	K01778	diaminopimelate epimerase [EC:5.1.1.7]
FvesChr6G00017720	FvH4_6g14930	K18732	SAP domain-containing ribonucleoprotein
FvesChr6G00018430	FvH4_6g15490	K07252	dolichyldiphosphatase [EC:3.6.1.43]
FvesChr6G00018490	FvH4_6g15540
FvesChr6G00018610	FvH4_6g15632	K08770	ubiquitin C
FvesChr6G00018650	FvH4_6g15660	K08506	syntaxin of plants SYP7
FvesChr6G00019150	FvH4_6g16070	K00030	isocitrate dehydrogenase (NAD+) [EC:1.1.1.41]
FvesChr6G00019330	FvH4_6g16220	K13525	transitional endoplasmic reticulum ATPase
FvesChr6G00019840	FvH4_6g16580	K18065	Cdc25 family phosphatase [EC:3.1.3.48 1.20.4.1]
FvesChr6G00020180	FvH4_6g16830
FvesChr6G00020970	FvH4_6g17440	K02896	large subunit ribosomal protein L24e
FvesChr6G00021880	FvH4_6g18160	K12873	bud site selection protein 31
FvesChr6G00022310	FvH4_6g18490
FvesChr6G00023650	FvH4_6g19480	K12733	peptidyl-prolyl cis-trans isomerase-like 1 [EC:5.2.1.8]
FvesChr6G00024180	FvH4_6g19850	K10704	ubiquitin-conjugating enzyme E2 variant
FvesChr6G00024960	FvH4_6g20310
FvesChr6G00025740	FvH4_6g20890	K28206	phosducin-like protein
FvesChr6G00026490	FvH4_6g21361	K12158	ubiquitin-like protein Nedd8
FvesChr6G00026530	FvH4_6g21430	K15148	mediator of RNA polymerase II transcription subunit 7
FvesChr6G00026750	FvH4_6g21560	K04382	serine/threonine-protein phosphatase 2A catalytic subunit [EC:3.1.3.16]
FvesChr6G00027230	FvH4_6g21840	K21891	calcium load-activated calcium channel
FvesChr6G00027650	FvH4_6g22060	K10666	E3 ubiquitin-protein ligase RNF5/185 [EC:2.3.2.27]
FvesChr6G00028550	FvH4_6g22680	K17790	mitochondrial import inner membrane translocase subunit TIM22
FvesChr6G00029110	FvH4_6g23060
FvesChr6G00029400	FvH4_6g23200	K08266	target of rapamycin complex subunit LST8
FvesChr6G00031070	FvH4_6g24330	K03124	transcription initiation factor TFIIB
FvesChr6G00031370	FvH4_6g24520	K01070	S-formylglutathione hydrolase [EC:3.1.2.12]
FvesChr6G00031430	FvH4_6g24580	K03250	translation initiation factor 3 subunit E
FvesChr6G00032030	FvH4_6g25120
FvesChr6G00032080	FvH4_6g25160	K17969	mitochondrial fission 1 protein
FvesChr6G00032090	FvH4_6g25170	K16584	HAUS augmin-like complex subunit 1
FvesChr6G00032260	FvH4_6g25340	K25216	ubiquitin-associated domain-containing protein 2
FvesChr6G00033720	FvH4_6g26630	K12883	nuclear cap-binding protein subunit 2
FvesChr6G00034120	FvH4_6g26920	K03015	DNA-directed RNA polymerase II subunit RPB7
FvesChr6G00034630	FvH4_6g27290
FvesChr6G00034720	FvH4_6g27370	K23565	ER membrane protein complex subunit 4
FvesChr6G00035090	FvH4_6g27570	K03627	putative transcription factor
FvesChr6G00035360	FvH4_6g27750	K07904	Ras-related protein Rab-11A
FvesChr6G00035710	FvH4_6g28080	K23544	serine incorporator 1
FvesChr6G00037290	FvH4_6g29310	K03943	NADH dehydrogenase (ubiquinone) flavoprotein 2 [EC:7.1.1.2]
FvesChr6G00037610	FvH4_6g29540
FvesChr6G00038200	FvH4_6g30010	K13280	signal peptidase I [EC:3.4.21.89]
FvesChr6G00038280	FvH4_6g30150
FvesChr6G00038750	FvH4_6g30520
FvesChr6G00038880	FvH4_6g30640	K03301	ATP:ADP antiporter, AAA family
FvesChr6G00039990	FvH4_6g31370
FvesChr6G00040260	FvH4_6g31570	K07897	Ras-related protein Rab-7A
FvesChr6G00040940	FvH4_6g32060
FvesChr6G00041130	FvH4_6g32220	K14004	protein transport protein SEC13
FvesChr6G00041680	FvH4_6g32600	K01412	mitochondrial-processing peptidase subunit alpha [EC:3.4.24.64]
FvesChr6G00042020	FvH4_6g32870	K12197	charged multivesicular body protein 1
FvesChr6G00042100	FvH4_6g32940
FvesChr6G00042140	FvH4_6g32980	K11843	ubiquitin carboxyl-terminal hydrolase 14 [EC:3.4.19.12]
FvesChr6G00042470	FvH4_6g33180
FvesChr6G00043540	FvH4_6g33990	K20472	coatomer subunit zeta
FvesChr6G00043560	FvH4_6g34010	K02218	casein kinase 1 [EC:2.7.11.1]
FvesChr6G00043860	FvH4_6g34320	K26274	PHD finger protein ALFIN-LIKE
FvesChr6G00044630	FvH4_6g34870	K03133	transcription initiation factor TFIID subunit 9B
FvesChr6G00044860	FvH4_6g35040	K02730	20S proteasome subunit alpha 1 [EC:3.4.25.1]
FvesChr6G00045070	FvH4_6g35230	K08517	vesicle transport protein SEC22
FvesChr6G00045880	FvH4_6g35920	K04554	ubiquitin-conjugating enzyme E2 J2 [EC:2.3.2.23]
FvesChr6G00046040	FvH4_6g36040
FvesChr6G00046050	FvH4_6g36060	K03061	26S proteasome regulatory subunit T1
FvesChr6G00047140	FvH4_6g37000	K02145	V-type H+-transporting ATPase subunit A [EC:7.1.2.2]
FvesChr6G00047160	FvH4_6g37010	K13120	protein FAM32A
FvesChr6G00047170	FvH4_6g37020	K00213	7-dehydrocholesterol reductase [EC:1.3.1.21]
FvesChr6G00047400	FvH4_6g37151	K01230	mannosyl-oligosaccharide alpha-1,2-mannosidase [EC:3.2.1.113]
FvesChr6G00047620	FvH4_6g37261	K24104	GPN-loop GTPase
FvesChr6G00048200	FvH4_6g37711	K02149	V-type H+-transporting ATPase subunit D
FvesChr6G00048280	FvH4_6g37780	K04460	serine/threonine-protein phosphatase 5 [EC:3.1.3.16]
FvesChr6G00049040	FvH4_6g38260
FvesChr6G00049760	FvH4_6g38890	K22382	WD repeat-containing protein 26
FvesChr6G00051290	FvH4_6g40110	K20367	endoplasmic reticulum-Golgi intermediate compartment protein 3
FvesChr6G00051950	FvH4_6g40560	K00626	acetyl-CoA C-acetyltransferase [EC:2.3.1.9]
FvesChr6G00052390	FvH4_6g40890
FvesChr6G00053320	FvH4_6g41720	K03236	translation initiation factor 1A
FvesChr6G00053390	FvH4_6g41790	K04459	dual specificity MAP kinase phosphatase [EC:3.1.3.16 3.1.3.48]
FvesChr6G00053800	FvH4_6g42140	K20416	palmitoyl-[glycerolipid] 7-desaturase [EC:1.14.19.42]
FvesChr6G00054370	FvH4_6g42750
FvesChr6G00054600	FvH4_6g42960	K00658	2-oxoglutarate dehydrogenase E2 component (dihydrolipoamide succinyltransferase) [EC:2.3.1.61]
FvesChr6G00054760	FvH4_6g43130	K08341	GABA(A) receptor-associated protein
FvesChr6G00054980	FvH4_6g43320
FvesChr6G00055260	FvH4_6g43550
FvesChr6G00057360	FvH4_6g45190	K10839	UV excision repair protein RAD23
FvesChr6G00057430	FvH4_6g45250	K18171	COX assembly mitochondrial protein 1
FvesChr6G00057510	FvH4_6g45301	K06630	14-3-3 protein epsilon
FvesChr6G00057620	FvH4_6g45420
FvesChr6G00057640	FvH4_6g45440	K08360	transmembrane ascorbate-dependent reductase [EC:7.2.1.3]
FvesChr6G00057730	FvH4_6g45520	K20724	transmembrane protein 33
FvesChr6G00058590	FvH4_6g46310	K14560	U3 small nucleolar ribonucleoprotein protein IMP3
FvesChr6G00058930	FvH4_6g46660	K15030	translation initiation factor 3 subunit M
FvesChr6G00060590	FvH4_6g47910	K08493	vesicle transport through interaction with t-SNAREs 1
FvesChr6G00061490	FvH4_6g48700	K02915	large subunit ribosomal protein L34e
FvesChr6G00061990	FvH4_6g49160	K02146	V-type H+-transporting ATPase subunit d
FvesChr6G00062070	FvH4_6g49250	K15040	voltage-dependent anion channel protein 2
FvesChr6G00062820	FvH4_6g49840	K14004	protein transport protein SEC13
FvesChr6G00063200	FvH4_6g50340
FvesChr6G00063860	FvH4_6g50880
FvesChr6G00063920	FvH4_6g50940	K07937	ADP-ribosylation factor 1/2
FvesChr6G00064570	FvH4_6g51500
FvesChr6G00065100	FvH4_6g52020	K07877	Ras-related protein Rab-2A
FvesChr6G00065110	FvH4_6g52030	K02739	20S proteasome subunit beta 2 [EC:3.4.25.1]
FvesChr6G00065780	FvH4_6g52650	K15627	tether containing UBX domain for GLUT4
FvesChr6G00066200	FvH4_6g52970	K00413	ubiquinol-cytochrome c reductase cytochrome c1 subunit
FvesChr6G00066490	FvH4_6g53180	K01783	ribulose-phosphate 3-epimerase [EC:5.1.3.1]
FvesChr6G00066530	FvH4_6g53220	K00876	uridine kinase [EC:2.7.1.48]
FvesChr6G00066840	FvH4_6g53520
FvesChr6G00067540	FvH4_6g54160	K00654	serine palmitoyltransferase [EC:2.3.1.50]
FvesChr6G00067560	FvH4_6g54180	K02148	V-type H+-transporting ATPase subunit C
FvesChr6G00068010	FvH4_6g54480	K01895	acetyl-CoA synthetase [EC:6.2.1.1]
FvesChr7G00320820	FvH4_7g00630
FvesChr7G00320860	FvH4_7g00680	K13096	splicing factor 4
FvesChr7G00321140	FvH4_7g01010
FvesChr7G00322360	FvH4_7g01820
FvesChr7G00324280	FvH4_7g03130	K14568	rRNA small subunit pseudouridine methyltransferase Nep1 [EC:2.1.1.260]
FvesChr7G00324930	FvH4_7g03540	K03950	NADH dehydrogenase (ubiquinone) 1 alpha subcomplex subunit 6
FvesChr7G00325010	FvH4_7g03600	K09567	peptidyl-prolyl isomerase H (cyclophilin H) [EC:5.2.1.8]
FvesChr7G00325270	FvH4_7g03730	K12627	U6 snRNA-associated Sm-like protein LSm8
FvesChr7G00326050	FvH4_7g04210	K21752	Dr1-associated corepressor
FvesChr7G00327220	FvH4_7g05140	K08511	vesicle-associated membrane protein 72
FvesChr7G00327240	FvH4_7g05151	K22255	ATPase inhibitor, mitochondrial
FvesChr7G00327320	FvH4_7g05270	K09503	DnaJ homolog subfamily A member 2
FvesChr7G00327440	FvH4_7g05380	K12198	charged multivesicular body protein 5
FvesChr7G00327670	FvH4_7g05550
FvesChr7G00327690	FvH4_7g05580	K03016	DNA-directed RNA polymerases I, II, and III subunit RPABC3
FvesChr7G00327860	FvH4_7g05720
FvesChr7G00327870	FvH4_7g05730
FvesChr7G00328390	FvH4_7g06200	K17424	large subunit ribosomal protein L43
FvesChr7G00328670	FvH4_7g06450
FvesChr7G00328730	FvH4_7g06501
FvesChr7G00328820	FvH4_7g06600	K14944	RNA-binding protein Nova
FvesChr7G00329940	FvH4_7g07460
FvesChr7G00330640		K01939	adenylosuccinate synthase [EC:6.3.4.4]
FvesChr7G00331100	FvH4_7g07840	K17292	tubulin-specific chaperone A
FvesChr7G00331320	FvH4_7g08430
FvesChr7G00331770		K07893	Ras-related protein Rab-6A
FvesChr7G00331870	FvH4_7g08790	K02734	20S proteasome subunit beta 4 [EC:3.4.25.1]
FvesChr7G00332290	FvH4_7g09090	K03115	casein kinase II subunit beta
FvesChr7G00332540	FvH4_7g09301	K03013	DNA-directed RNA polymerases I, II, and III subunit RPABC1
FvesChr7G00333620	FvH4_7g10110	K12180	COP9 signalosome complex subunit 7
FvesChr7G00333990	FvH4_7g10360	K12877	protein mago nashi
FvesChr7G00334020	FvH4_7g10390	K23538	ELMO domain-containing protein
FvesChr7G00334840	FvH4_7g11090
FvesChr7G00335070	FvH4_7g11270	K08495	golgi SNAP receptor complex member 1
FvesChr7G00335220	FvH4_7g11400
FvesChr7G00335760	FvH4_7g11920	K02732	20S proteasome subunit beta 6 [EC:3.4.25.1]
FvesChr7G00337340	FvH4_7g13200
FvesChr7G00339000	FvH4_7g14520
FvesChr7G00339580	FvH4_7g15081	K06013	STE24 endopeptidase [EC:3.4.24.84]
FvesChr7G00340020	FvH4_7g15520
FvesChr7G00340640	FvH4_7g16030	K14684	solute carrier family 25 (mitochondrial adenine nucleotide transporter), member 23/24/25/41
FvesChr7G00341930	FvH4_7g17090	K12893	serine/arginine-rich splicing factor 4/5/6
FvesChr7G00343800	FvH4_7g18850	K07887	Ras-related protein Rab-5A
FvesChr7G00344290	FvH4_7g19320	K12666	dolichyl-diphosphooligosaccharide---protein glycosyltransferase subunit 1 (ribophorin I)
FvesChr7G00344810	FvH4_7g19770
FvesChr7G00345230	FvH4_7g20140	K23387	golgi to ER traffic protein 4
FvesChr7G00345690	FvH4_7g20520	K16546	FGFR1 oncogene partner
FvesChr7G00347020		K00164	2-oxoglutarate dehydrogenase E1 component [EC:1.2.4.2]
FvesChr7G00347810	FvH4_7g22530	K01803	triosephosphate isomerase (TIM) [EC:5.3.1.1]
FvesChr7G00347920	FvH4_7g22602	K12900	serine/arginine-rich splicing factor 10
FvesChr7G00349280	FvH4_7g23830
FvesChr7G00349320	FvH4_7g23860	K09377	cysteine and glycine-rich protein
FvesChr7G00349540	FvH4_7g24030	K12947	signal peptidase complex subunit 2 [EC:3.4.-.-]
FvesChr7G00349600	FvH4_7g24080	K03038	26S proteasome regulatory subunit N8
FvesChr7G00349640	FvH4_7g24110	K03249	translation initiation factor 3 subunit F
FvesChr7G00349850	FvH4_7g24260
FvesChr7G00351390	FvH4_7g25430
FvesChr7G00351430	FvH4_7g25480	K15296	alpha-soluble NSF attachment protein
FvesChr7G00351870	FvH4_7g25731	K02976	small subunit ribosomal protein S26e
FvesChr7G00352750	FvH4_7g26520	K14396	polyadenylate-binding protein 2
FvesChr7G00353790	FvH4_7g27460
FvesChr7G00354790	FvH4_7g28300	K13458	disease resistance protein
FvesChr7G00356040	FvH4_7g29310	K17278	membrane-associated progesterone receptor component
FvesChr7G00356080	FvH4_7g29350
FvesChr7G00356130	FvH4_7g29390	K14397	cleavage and polyadenylation specificity factor subunit 5
FvesChr7G00356610	FvH4_7g29761	K02920	large subunit ribosomal protein L36e
FvesChr7G00357100	FvH4_7g30180
FvesChr7G00357380	FvH4_7g30480	K03949	NADH dehydrogenase (ubiquinone) 1 alpha subcomplex subunit 5
FvesChr7G00357400	FvH4_7g30490	K12795	suppressor of G2 allele of SKP1
FvesChr7G00357820	FvH4_7g30820
FvesChr7G00358430	FvH4_7g31380	K17606	immunoglobulin-binding protein 1
FvesChr7G00358660	FvH4_7g31560
FvesChr7G00358680	FvH4_7g31580	K03544	ATP-dependent Clp protease ATP-binding subunit ClpX
FvesChr7G00359510	FvH4_7g32221
FvesChr7G00359740	FvH4_7g32410	K18466	vacuolar protein sorting-associated protein 26A/B
FvesChr7G00360690	FvH4_7g33330
FvesChr7G00361110	FvH4_7g33790	K15425	serine/threonine-protein phosphatase 4 regulatory subunit 2
FvesChr7G00361170	FvH4_7g33830	K07937	ADP-ribosylation factor 1/2
FvesChr7G00361230	FvH4_7g33880	K10601	E3 ubiquitin-protein ligase synoviolin [EC:2.3.2.27]
FvesChr7G00361240	FvH4_7g33890	K11352	NADH dehydrogenase (ubiquinone) 1 alpha subcomplex subunit 12

## Sheet: Table S5
Table S5. Comparison of SV and TE overlap with F. vesca genomic regions (exons, introns, and intergenic regions)
	Background	SV	TE
Exon	0.24 (53,288,039 bp)	0.13 (113,816 bp)	0.11 (8,935,023 bp)
Intron	0.25 (55,229,432 bp)	0.20 (167,828 bp)	0.16 (13,183,487 bp)
Intergenic	0.51 (112,265,604 bp)	0.67 (573,210 bp)	0.73 (59,893,079 bp)

## Sheet: Table S6
Family name	RM2	DeepTE	Class	Order	Superfamily
ltr-1_family-10	LTR/Copia		Class I	LTR	Copia
ltr-1_family-100	LTR/Unknown		Class I	LTR	unclassified
ltr-1_family-101	LTR/Copia		Class I	LTR	Copia
ltr-1_family-102	LTR/Unknown		Class I	LTR	unclassified
ltr-1_family-103	LTR/Copia		Class I	LTR	Copia
ltr-1_family-104	LTR/Unknown		Class I	LTR	unclassified
ltr-1_family-105	LTR/Unknown		Class I	LTR	unclassified
ltr-1_family-106	LTR/Unknown		Class I	LTR	unclassified
ltr-1_family-107	LTR/Copia		Class I	LTR	Copia
ltr-1_family-108	LTR/Unknown		Class I	LTR	unclassified
ltr-1_family-109	LTR/Unknown		Class I	LTR	unclassified
ltr-1_family-11	LTR/Unknown		Class I	LTR	unclassified
ltr-1_family-110	LTR/Copia		Class I	LTR	Copia
ltr-1_family-111	LTR/Gypsy		Class I	LTR	Gypsy
ltr-1_family-112	LTR/Copia		Class I	LTR	Copia
ltr-1_family-113	LTR/Copia		Class I	LTR	Copia
ltr-1_family-114	LTR/Unknown		Class I	LTR	unclassified
ltr-1_family-115	LTR/Copia		Class I	LTR	Copia
ltr-1_family-116	LTR/Unknown		Class I	LTR	unclassified
ltr-1_family-117	LTR/Copia		Class I	LTR	Copia
ltr-1_family-119	LTR/Unknown		Class I	LTR	unclassified
ltr-1_family-12	LTR/Copia		Class I	LTR	Copia
ltr-1_family-120	LTR/Copia		Class I	LTR	Copia
ltr-1_family-121	LTR/Unknown		Class I	LTR	unclassified
ltr-1_family-122	LTR/Copia		Class I	LTR	Copia
ltr-1_family-123	LTR/Unknown		Class I	LTR	unclassified
ltr-1_family-125	LTR/Unknown		Class I	LTR	unclassified
ltr-1_family-126	LTR/Unknown		Class I	LTR	unclassified
ltr-1_family-127	LTR/Unknown		Class I	LTR	unclassified
ltr-1_family-128	LTR/Copia		Class I	LTR	Copia
ltr-1_family-129	LTR/Unknown		Class I	LTR	unclassified
ltr-1_family-130	LTR/Copia		Class I	LTR	Copia
ltr-1_family-132	LTR/Unknown		Class I	LTR	unclassified
ltr-1_family-133	LTR/Copia		Class I	LTR	Copia
ltr-1_family-134	LTR/Unknown		Class I	LTR	unclassified
ltr-1_family-135	LTR/Copia		Class I	LTR	Copia
ltr-1_family-138	LTR/Unknown		Class I	LTR	unclassified
ltr-1_family-139	LTR/Copia		Class I	LTR	Copia
ltr-1_family-140	LTR/Unknown		Class I	LTR	unclassified
ltr-1_family-141	LTR/Copia		Class I	LTR	Copia
ltr-1_family-143	LTR/Unknown		Class I	LTR	unclassified
ltr-1_family-144	LTR/Copia		Class I	LTR	Copia
ltr-1_family-145	LTR/Unknown		Class I	LTR	unclassified
ltr-1_family-146	LTR/Copia		Class I	LTR	Copia
ltr-1_family-147	LTR/Unknown		Class I	LTR	unclassified
ltr-1_family-148	LTR/Copia		Class I	LTR	Copia
ltr-1_family-149	LTR/Unknown		Class I	LTR	unclassified
ltr-1_family-150	LTR/Copia		Class I	LTR	Copia
ltr-1_family-151	LTR/Unknown		Class I	LTR	unclassified
ltr-1_family-152	LTR/Copia		Class I	LTR	Copia
ltr-1_family-153	LTR/Unknown		Class I	LTR	unclassified
ltr-1_family-154	LTR/Copia		Class I	LTR	Copia
ltr-1_family-155	LTR/Unknown		Class I	LTR	unclassified
ltr-1_family-156	LTR/Unknown		Class I	LTR	unclassified
ltr-1_family-157	LTR/Copia		Class I	LTR	Copia
ltr-1_family-158	LTR/Unknown		Class I	LTR	unclassified
ltr-1_family-159	LTR/Copia		Class I	LTR	Copia
ltr-1_family-160	LTR/Unknown		Class I	LTR	unclassified
ltr-1_family-161	LTR/Copia		Class I	LTR	Copia
ltr-1_family-162	LTR/Unknown		Class I	LTR	unclassified
ltr-1_family-163	LTR/Copia		Class I	LTR	Copia
ltr-1_family-164	LTR/Unknown		Class I	LTR	unclassified
ltr-1_family-165	LTR/Copia		Class I	LTR	Copia
ltr-1_family-166	LTR/Unknown		Class I	LTR	unclassified
ltr-1_family-167	LTR/Gypsy		Class I	LTR	Gypsy
ltr-1_family-168	LTR/Unknown		Class I	LTR	unclassified
ltr-1_family-169	LTR/Copia		Class I	LTR	Copia
ltr-1_family-17	LTR/Unknown		Class I	LTR	unclassified
ltr-1_family-170	LTR/Unknown		Class I	LTR	unclassified
ltr-1_family-171	LTR/Copia		Class I	LTR	Copia
ltr-1_family-172	LTR/Unknown		Class I	LTR	unclassified
ltr-1_family-173	LTR/Copia		Class I	LTR	Copia
ltr-1_family-174	LTR/Unknown		Class I	LTR	unclassified
ltr-1_family-175	LTR/Gypsy		Class I	LTR	Gypsy
ltr-1_family-176	LTR/Copia		Class I	LTR	Copia
ltr-1_family-178	LTR/Unknown		Class I	LTR	unclassified
ltr-1_family-179	LTR/Copia		Class I	LTR	Copia
ltr-1_family-18	LTR/Copia		Class I	LTR	Copia
ltr-1_family-180	LTR/Unknown		Class I	LTR	unclassified
ltr-1_family-181	LTR/Copia		Class I	LTR	Copia
ltr-1_family-182	LTR/Copia		Class I	LTR	Copia
ltr-1_family-183	LTR/Gypsy		Class I	LTR	Gypsy
ltr-1_family-184	LTR/Unknown		Class I	LTR	unclassified
ltr-1_family-185	LTR/Unknown		Class I	LTR	unclassified
ltr-1_family-186	LTR/Unknown		Class I	LTR	unclassified
ltr-1_family-187	LTR/Copia		Class I	LTR	Copia
ltr-1_family-189	LTR/Unknown		Class I	LTR	unclassified
ltr-1_family-19	LTR/Unknown		Class I	LTR	unclassified
ltr-1_family-191	LTR/Unknown		Class I	LTR	unclassified
ltr-1_family-192	LTR/Gypsy		Class I	LTR	Gypsy
ltr-1_family-195	LTR/Copia		Class I	LTR	Copia
ltr-1_family-196	LTR/Unknown		Class I	LTR	unclassified
ltr-1_family-197	LTR/Gypsy		Class I	LTR	Gypsy
ltr-1_family-198	LTR/Unknown		Class I	LTR	unclassified
ltr-1_family-199	LTR/Gypsy		Class I	LTR	Gypsy
ltr-1_family-2	LTR/Copia		Class I	LTR	Copia
ltr-1_family-20	LTR/Gypsy		Class I	LTR	Gypsy
ltr-1_family-200	LTR/Unknown		Class I	LTR	unclassified
ltr-1_family-201	LTR/Copia		Class I	LTR	Copia
ltr-1_family-202	LTR/Unknown		Class I	LTR	unclassified
ltr-1_family-203	LTR/Unknown		Class I	LTR	unclassified
ltr-1_family-205	LTR/Unknown		Class I	LTR	unclassified
ltr-1_family-206	LTR/Copia		Class I	LTR	Copia
ltr-1_family-207	RC/Helitron		Class II	Helitron/RC	Helitron
ltr-1_family-208	LTR/Gypsy		Class I	LTR	Gypsy
ltr-1_family-209	LTR/Unknown		Class I	LTR	unclassified
ltr-1_family-21	LTR/Unknown		Class I	LTR	unclassified
ltr-1_family-210	LTR/Copia		Class I	LTR	Copia
ltr-1_family-211	LTR/Unknown		Class I	LTR	unclassified
ltr-1_family-212	LTR/Copia		Class I	LTR	Copia
ltr-1_family-213	LTR/Unknown		Class I	LTR	unclassified
ltr-1_family-214	LTR/Unknown		Class I	LTR	unclassified
ltr-1_family-215	LTR/Copia		Class I	LTR	Copia
ltr-1_family-216	LTR/Unknown		Class I	LTR	unclassified
ltr-1_family-217	LTR/Copia		Class I	LTR	Copia
ltr-1_family-218	LTR/Unknown		Class I	LTR	unclassified
ltr-1_family-219	LTR/Copia		Class I	LTR	Copia
ltr-1_family-22	LTR/Unknown		Class I	LTR	unclassified
ltr-1_family-220	LTR/Unknown		Class I	LTR	unclassified
ltr-1_family-221	LTR/Copia		Class I	LTR	Copia
ltr-1_family-222	LTR/Copia		Class I	LTR	Copia
ltr-1_family-223	LTR/Unknown		Class I	LTR	unclassified
ltr-1_family-224	LTR/Unknown		Class I	LTR	unclassified
ltr-1_family-226	LTR/Unknown		Class I	LTR	unclassified
ltr-1_family-228	LTR/Unknown		Class I	LTR	unclassified
ltr-1_family-229	LTR/Gypsy		Class I	LTR	Gypsy
ltr-1_family-23	LTR/Unknown		Class I	LTR	unclassified
ltr-1_family-230	LTR/Unknown		Class I	LTR	unclassified
ltr-1_family-231	LTR/Copia		Class I	LTR	Copia
ltr-1_family-233	LTR/Gypsy		Class I	LTR	Gypsy
ltr-1_family-234	LTR/Unknown		Class I	LTR	unclassified
ltr-1_family-235	LTR/Gypsy		Class I	LTR	Gypsy
ltr-1_family-236	LTR/Unknown		Class I	LTR	unclassified
ltr-1_family-237	LTR/Gypsy		Class I	LTR	Gypsy
ltr-1_family-238	LTR/Unknown		Class I	LTR	unclassified
ltr-1_family-239	LTR/Gypsy		Class I	LTR	Gypsy
ltr-1_family-24	LTR/Copia		Class I	LTR	Copia
ltr-1_family-240	RC/Helitron		Class II	Helitron/RC	Helitron
ltr-1_family-241	LTR/Gypsy		Class I	LTR	Gypsy
ltr-1_family-242	LTR/Unknown		Class I	LTR	unclassified
ltr-1_family-243	LTR/Copia		Class I	LTR	Copia
ltr-1_family-245	LTR/Unknown		Class I	LTR	unclassified
ltr-1_family-247	LTR/Unknown		Class I	LTR	unclassified
ltr-1_family-248	LTR/Gypsy		Class I	LTR	Gypsy
ltr-1_family-249	LTR/Unknown		Class I	LTR	unclassified
ltr-1_family-25	LTR/Unknown		Class I	LTR	unclassified
ltr-1_family-250	LTR/Gypsy		Class I	LTR	Gypsy
ltr-1_family-251	LTR/Unknown		Class I	LTR	unclassified
ltr-1_family-252	LTR/Gypsy		Class I	LTR	Gypsy
ltr-1_family-253	LTR/Unknown		Class I	LTR	unclassified
ltr-1_family-254	LTR/Copia		Class I	LTR	Copia
ltr-1_family-255	LTR/Unknown		Class I	LTR	unclassified
ltr-1_family-256	LTR/Copia		Class I	LTR	Copia
ltr-1_family-259	LTR/Unknown		Class I	LTR	unclassified
ltr-1_family-26	LTR/Copia		Class I	LTR	Copia
ltr-1_family-260	LTR/Copia		Class I	LTR	Copia
ltr-1_family-261	LTR/Unknown		Class I	LTR	unclassified
ltr-1_family-262	LTR/Copia		Class I	LTR	Copia
ltr-1_family-263	LTR/Unknown		Class I	LTR	unclassified
ltr-1_family-264	LTR/Gypsy		Class I	LTR	Gypsy
ltr-1_family-265	LTR/Unknown		Class I	LTR	unclassified
ltr-1_family-266	LTR/Copia		Class I	LTR	Copia
ltr-1_family-267	LTR/Unknown		Class I	LTR	unclassified
ltr-1_family-268	LTR/Copia		Class I	LTR	Copia
ltr-1_family-27	LTR/Gypsy		Class I	LTR	Gypsy
ltr-1_family-270	LTR/Unknown		Class I	LTR	unclassified
ltr-1_family-271	LTR/Copia		Class I	LTR	Copia
ltr-1_family-272	LTR/Unknown		Class I	LTR	unclassified
ltr-1_family-273	LTR/Copia		Class I	LTR	Copia
ltr-1_family-274	LTR/Unknown		Class I	LTR	unclassified
ltr-1_family-275	LTR/Unknown		Class I	LTR	unclassified
ltr-1_family-276	LTR/Unknown		Class I	LTR	unclassified
ltr-1_family-277	LTR/Unknown		Class I	LTR	unclassified
ltr-1_family-278	LTR/Copia		Class I	LTR	Copia
ltr-1_family-279	LTR/Unknown		Class I	LTR	unclassified
ltr-1_family-28	LTR/Copia		Class I	LTR	Copia
ltr-1_family-280	LTR/Copia		Class I	LTR	Copia
ltr-1_family-281	LTR/Unknown		Class I	LTR	unclassified
ltr-1_family-282	LTR/Copia		Class I	LTR	Copia
ltr-1_family-283	LTR/Unknown		Class I	LTR	unclassified
ltr-1_family-284	LTR/Copia		Class I	LTR	Copia
ltr-1_family-285	LTR/Unknown		Class I	LTR	unclassified
ltr-1_family-286	LTR/Copia		Class I	LTR	Copia
ltr-1_family-287	LTR/Unknown		Class I	LTR	unclassified
ltr-1_family-288	LTR/Unknown		Class I	LTR	unclassified
ltr-1_family-289	LTR/Unknown		Class I	LTR	unclassified
ltr-1_family-29	LTR/Unknown		Class I	LTR	unclassified
ltr-1_family-290	LTR/Copia		Class I	LTR	Copia
ltr-1_family-291	LTR/Unknown		Class I	LTR	unclassified
ltr-1_family-292	LTR/Gypsy		Class I	LTR	Gypsy
ltr-1_family-293	LTR/Unknown		Class I	LTR	unclassified
ltr-1_family-294	LTR/Unknown		Class I	LTR	unclassified
ltr-1_family-295	LTR/Unknown		Class I	LTR	unclassified
ltr-1_family-296	LTR/Copia		Class I	LTR	Copia
ltr-1_family-297	LTR/Unknown		Class I	LTR	unclassified
ltr-1_family-298	LTR/Unknown		Class I	LTR	unclassified
ltr-1_family-299	LTR/Unknown		Class I	LTR	unclassified
ltr-1_family-3	LTR/Copia		Class I	LTR	Copia
ltr-1_family-30	LTR/Copia		Class I	LTR	Copia
ltr-1_family-300	LTR/Copia		Class I	LTR	Copia
ltr-1_family-301	LTR/Unknown		Class I	LTR	unclassified
ltr-1_family-302	LTR/Unknown		Class I	LTR	unclassified
ltr-1_family-303	LTR/Copia		Class I	LTR	Copia
ltr-1_family-304	LTR/Unknown		Class I	LTR	unclassified
ltr-1_family-305	LTR/Copia		Class I	LTR	Copia
ltr-1_family-306	LTR/Unknown		Class I	LTR	unclassified
ltr-1_family-307	LTR/Unknown		Class I	LTR	unclassified
ltr-1_family-308	LTR/Unknown		Class I	LTR	unclassified
ltr-1_family-309	LTR/Unknown		Class I	LTR	unclassified
ltr-1_family-31	LTR/Unknown		Class I	LTR	unclassified
ltr-1_family-310	LTR/Copia		Class I	LTR	Copia
ltr-1_family-311	LTR/Copia		Class I	LTR	Copia
ltr-1_family-312	LTR/Gypsy		Class I	LTR	Gypsy
ltr-1_family-315	LTR/Copia		Class I	LTR	Copia
ltr-1_family-316	LTR/Unknown		Class I	LTR	unclassified
ltr-1_family-317	LTR/Gypsy		Class I	LTR	Gypsy
ltr-1_family-318	LTR/Unknown		Class I	LTR	unclassified
ltr-1_family-319	LTR/Copia		Class I	LTR	Copia
ltr-1_family-32	LTR/Copia		Class I	LTR	Copia
ltr-1_family-320	LTR/Unknown		Class I	LTR	unclassified
ltr-1_family-321	LTR/Gypsy		Class I	LTR	Gypsy
ltr-1_family-322	LTR/Unknown		Class I	LTR	unclassified
ltr-1_family-324	LTR/Copia		Class I	LTR	Copia
ltr-1_family-326	LTR/Unknown		Class I	LTR	unclassified
ltr-1_family-327	LTR/Gypsy		Class I	LTR	Gypsy
ltr-1_family-328	LTR/Copia		Class I	LTR	Copia
ltr-1_family-329	LTR/Unknown		Class I	LTR	unclassified
ltr-1_family-33	LTR/Unknown		Class I	LTR	unclassified
ltr-1_family-330	LTR/Copia		Class I	LTR	Copia
ltr-1_family-331	LTR/Copia		Class I	LTR	Copia
ltr-1_family-333	LTR/Unknown		Class I	LTR	unclassified
ltr-1_family-334	LTR/Copia		Class I	LTR	Copia
ltr-1_family-336	LTR/Copia		Class I	LTR	Copia
ltr-1_family-338	LTR/Unknown		Class I	LTR	unclassified
ltr-1_family-339	LTR/Copia		Class I	LTR	Copia
ltr-1_family-34	LTR/Copia		Class I	LTR	Copia
ltr-1_family-340	LTR/Gypsy		Class I	LTR	Gypsy
ltr-1_family-342	LTR/Unknown		Class I	LTR	unclassified
ltr-1_family-343	LTR/Copia		Class I	LTR	Copia
ltr-1_family-347	LTR/Unknown		Class I	LTR	unclassified
ltr-1_family-348	LTR/Copia		Class I	LTR	Copia
ltr-1_family-349	LTR/Unknown		Class I	LTR	unclassified
ltr-1_family-350	LTR		Class I	LTR	unclassified
ltr-1_family-351	LTR/Unknown		Class I	LTR	unclassified
ltr-1_family-352	LTR/Gypsy		Class I	LTR	Gypsy
ltr-1_family-353	LTR/Unknown		Class I	LTR	unclassified
ltr-1_family-354	LTR/Copia		Class I	LTR	Copia
ltr-1_family-355	LTR/Unknown		Class I	LTR	unclassified
ltr-1_family-357	LTR/Unknown		Class I	LTR	unclassified
ltr-1_family-36	LTR/Copia		Class I	LTR	Copia
ltr-1_family-360	LTR/Copia		Class I	LTR	Copia
ltr-1_family-362	LTR/Gypsy		Class I	LTR	Gypsy
ltr-1_family-363	LTR/Copia		Class I	LTR	Copia
ltr-1_family-364	LTR/Unknown		Class I	LTR	unclassified
ltr-1_family-366	LTR/Unknown		Class I	LTR	unclassified
ltr-1_family-367	LTR/Unknown		Class I	LTR	unclassified
ltr-1_family-370	LTR/Copia		Class I	LTR	Copia
ltr-1_family-371	LTR/Unknown		Class I	LTR	unclassified
ltr-1_family-374	LTR/Unknown		Class I	LTR	unclassified
ltr-1_family-376	LTR/Copia		Class I	LTR	Copia
ltr-1_family-378	tRNA		tRNA	unclassified	unclassified
ltr-1_family-379	LTR/Unknown		Class I	LTR	unclassified
ltr-1_family-380	LTR/Gypsy		Class I	LTR	Gypsy
ltr-1_family-383	LTR/Unknown		Class I	LTR	unclassified
ltr-1_family-384	LTR/Gypsy		Class I	LTR	Gypsy
ltr-1_family-385	LTR/Unknown		Class I	LTR	unclassified
ltr-1_family-386	LTR/Gypsy		Class I	LTR	Gypsy
ltr-1_family-387	LTR/Unknown		Class I	LTR	unclassified
ltr-1_family-388	LTR/Copia		Class I	LTR	Copia
ltr-1_family-389	LTR/Copia		Class I	LTR	Copia
ltr-1_family-390	LTR/Unknown		Class I	LTR	unclassified
ltr-1_family-391	LTR/Copia		Class I	LTR	Copia
ltr-1_family-393	LTR/Unknown		Class I	LTR	unclassified
ltr-1_family-394	LTR/Copia		Class I	LTR	Copia
ltr-1_family-395	LTR/Unknown		Class I	LTR	unclassified
ltr-1_family-396	LTR/Unknown		Class I	LTR	unclassified
ltr-1_family-397	LTR/Unknown		Class I	LTR	unclassified
ltr-1_family-398	LTR/Copia		Class I	LTR	Copia
ltr-1_family-399	LTR/Unknown		Class I	LTR	unclassified
ltr-1_family-4	LTR/Copia		Class I	LTR	Copia
ltr-1_family-40	LTR/Unknown		Class I	LTR	unclassified
ltr-1_family-400	LTR/Copia		Class I	LTR	Copia
ltr-1_family-403	LTR/Copia		Class I	LTR	Copia
ltr-1_family-405	LTR/Unknown		Class I	LTR	unclassified
ltr-1_family-406	LTR/Copia		Class I	LTR	Copia
ltr-1_family-407	LTR/Unknown		Class I	LTR	unclassified
ltr-1_family-41	LTR/Copia		Class I	LTR	Copia
ltr-1_family-410	LTR/Copia		Class I	LTR	Copia
ltr-1_family-411	LTR/Unknown		Class I	LTR	unclassified
ltr-1_family-412	LTR/Unknown		Class I	LTR	unclassified
ltr-1_family-413	LTR/Copia		Class I	LTR	Copia
ltr-1_family-414	LTR/Unknown		Class I	LTR	unclassified
ltr-1_family-415	LTR/Gypsy		Class I	LTR	Gypsy
ltr-1_family-417	LTR/Gypsy		Class I	LTR	Gypsy
ltr-1_family-42	LTR/Copia		Class I	LTR	Copia
ltr-1_family-421	LTR/Unknown		Class I	LTR	unclassified
ltr-1_family-422	LTR/Copia		Class I	LTR	Copia
ltr-1_family-423	LTR/Unknown		Class I	LTR	unclassified
ltr-1_family-424	LTR/Copia		Class I	LTR	Copia
ltr-1_family-425	LTR/Copia		Class I	LTR	Copia
ltr-1_family-426	LTR/Unknown		Class I	LTR	unclassified
ltr-1_family-427	LTR/Unknown		Class I	LTR	unclassified
ltr-1_family-429	LTR/Copia		Class I	LTR	Copia
ltr-1_family-43	LTR/Unknown		Class I	LTR	unclassified
ltr-1_family-430	LTR/Unknown		Class I	LTR	unclassified
ltr-1_family-431	LTR/Copia		Class I	LTR	Copia
ltr-1_family-433	LTR/Copia		Class I	LTR	Copia
ltr-1_family-435	DNA/hAT-Tag1		Class II	TIR	hAT
ltr-1_family-436	LTR/Unknown		Class I	LTR	unclassified
ltr-1_family-438	LTR/Unknown		Class I	LTR	unclassified
ltr-1_family-439	LTR/Unknown		Class I	LTR	unclassified
ltr-1_family-44	LTR/Gypsy		Class I	LTR	Gypsy
ltr-1_family-441	LTR/Unknown		Class I	LTR	unclassified
ltr-1_family-442	LTR/Unknown		Class I	LTR	unclassified
ltr-1_family-443	LTR/Unknown		Class I	LTR	unclassified
ltr-1_family-444	LTR/Unknown		Class I	LTR	unclassified
ltr-1_family-445	LTR/Caulimovirus		Class I	LTR	Caulimovirus
ltr-1_family-446	LTR/Caulimovirus		Class I	LTR	Caulimovirus
ltr-1_family-447	LTR/Unknown		Class I	LTR	unclassified
ltr-1_family-448	LTR/Gypsy		Class I	LTR	Gypsy
ltr-1_family-449	LTR/Copia		Class I	LTR	Copia
ltr-1_family-45	LTR/Unknown		Class I	LTR	unclassified
ltr-1_family-450	LTR/Gypsy		Class I	LTR	Gypsy
ltr-1_family-451	LTR/Unknown		Class I	LTR	unclassified
ltr-1_family-452	LTR/Copia		Class I	LTR	Copia
ltr-1_family-453	LTR/Copia		Class I	LTR	Copia
ltr-1_family-454	LTR/Unknown		Class I	LTR	unclassified
ltr-1_family-455	LTR/Unknown		Class I	LTR	unclassified
ltr-1_family-456	LTR/Caulimovirus		Class I	LTR	Caulimovirus
ltr-1_family-458	LTR/Gypsy		Class I	LTR	Gypsy
ltr-1_family-459	LTR/Unknown		Class I	LTR	unclassified
ltr-1_family-46	LTR/Copia		Class I	LTR	Copia
ltr-1_family-460	LTR/Unknown		Class I	LTR	unclassified
ltr-1_family-461	LTR/Gypsy		Class I	LTR	Gypsy
ltr-1_family-462	LTR/Unknown		Class I	LTR	unclassified
ltr-1_family-463	LTR/Gypsy		Class I	LTR	Gypsy
ltr-1_family-465	LTR/Unknown		Class I	LTR	unclassified
ltr-1_family-466	LTR/Unknown		Class I	LTR	unclassified
ltr-1_family-467	LTR/Unknown		Class I	LTR	unclassified
ltr-1_family-468	LTR/Caulimovirus		Class I	LTR	Caulimovirus
ltr-1_family-469	LINE/L1		Class I	LINE	L1
ltr-1_family-470	LTR/Unknown		Class I	LTR	unclassified
ltr-1_family-471	LTR/Copia		Class I	LTR	Copia
ltr-1_family-472	LTR/Unknown		Class I	LTR	unclassified
ltr-1_family-473	LTR/Unknown		Class I	LTR	unclassified
ltr-1_family-474	LTR/Unknown		Class I	LTR	unclassified
ltr-1_family-475	LTR/Unknown		Class I	LTR	unclassified
ltr-1_family-476	LTR/Gypsy		Class I	LTR	Gypsy
ltr-1_family-477	LTR/Unknown		Class I	LTR	unclassified
ltr-1_family-478	LTR/Copia		Class I	LTR	Copia
ltr-1_family-479	LTR/Unknown		Class I	LTR	unclassified
ltr-1_family-48	LTR/Unknown		Class I	LTR	unclassified
ltr-1_family-480	LTR/Copia		Class I	LTR	Copia
ltr-1_family-481	LTR/Gypsy		Class I	LTR	Gypsy
ltr-1_family-482	LTR/Unknown		Class I	LTR	unclassified
ltr-1_family-483	LTR/Gypsy		Class I	LTR	Gypsy
ltr-1_family-484	LTR/Gypsy		Class I	LTR	Gypsy
ltr-1_family-485	LTR/Gypsy		Class I	LTR	Gypsy
ltr-1_family-486	LTR/Unknown		Class I	LTR	unclassified
ltr-1_family-487	LTR/Copia		Class I	LTR	Copia
ltr-1_family-488	LTR/Unknown		Class I	LTR	unclassified
ltr-1_family-489	LTR/Unknown		Class I	LTR	unclassified
ltr-1_family-49	LTR/Copia		Class I	LTR	Copia
ltr-1_family-490	LTR/Unknown		Class I	LTR	unclassified
ltr-1_family-491	LTR/Unknown		Class I	LTR	unclassified
ltr-1_family-492	LTR/Gypsy		Class I	LTR	Gypsy
ltr-1_family-493	LTR/Unknown		Class I	LTR	unclassified
ltr-1_family-494	LTR/Copia		Class I	LTR	Copia
ltr-1_family-495	LTR/Gypsy		Class I	LTR	Gypsy
ltr-1_family-496	LTR/Unknown		Class I	LTR	unclassified
ltr-1_family-497	LTR/Unknown		Class I	LTR	unclassified
ltr-1_family-498	LTR/Gypsy		Class I	LTR	Gypsy
ltr-1_family-5	LTR/Unknown		Class I	LTR	unclassified
ltr-1_family-50	LTR/Unknown		Class I	LTR	unclassified
ltr-1_family-500	LTR/Unknown		Class I	LTR	unclassified
ltr-1_family-501	LTR/Gypsy		Class I	LTR	Gypsy
ltr-1_family-502	LTR/Unknown		Class I	LTR	unclassified
ltr-1_family-503	LTR/Unknown		Class I	LTR	unclassified
ltr-1_family-504	LTR/Copia		Class I	LTR	Copia
ltr-1_family-505	LTR/Unknown		Class I	LTR	unclassified
ltr-1_family-506	LTR/Unknown		Class I	LTR	unclassified
ltr-1_family-507	LTR/Unknown		Class I	LTR	unclassified
ltr-1_family-508	LTR/Unknown		Class I	LTR	unclassified
ltr-1_family-509	LTR/Unknown		Class I	LTR	unclassified
ltr-1_family-51	LTR/Copia		Class I	LTR	Copia
ltr-1_family-510	LTR/Unknown		Class I	LTR	unclassified
ltr-1_family-511	LTR/Unknown		Class I	LTR	unclassified
ltr-1_family-512	LTR/Unknown		Class I	LTR	unclassified
ltr-1_family-513	LTR/Caulimovirus		Class I	LTR	Caulimovirus
ltr-1_family-514	LTR/Unknown		Class I	LTR	unclassified
ltr-1_family-515	LTR/Unknown		Class I	LTR	unclassified
ltr-1_family-516	LTR/Unknown		Class I	LTR	unclassified
ltr-1_family-517	LTR/Gypsy		Class I	LTR	Gypsy
ltr-1_family-518	LTR/Unknown		Class I	LTR	unclassified
ltr-1_family-519	LTR/Copia		Class I	LTR	Copia
ltr-1_family-52	LTR/Unknown		Class I	LTR	unclassified
ltr-1_family-520	LTR/Unknown		Class I	LTR	unclassified
ltr-1_family-521	LTR/Unknown		Class I	LTR	unclassified
ltr-1_family-522	LTR/Unknown		Class I	LTR	unclassified
ltr-1_family-523	LTR/Gypsy		Class I	LTR	Gypsy
ltr-1_family-524	LTR/Unknown		Class I	LTR	unclassified
ltr-1_family-525	LTR/Unknown		Class I	LTR	unclassified
ltr-1_family-526	LTR/Unknown		Class I	LTR	unclassified
ltr-1_family-527	LTR/Unknown		Class I	LTR	unclassified
ltr-1_family-528	LTR/Unknown		Class I	LTR	unclassified
ltr-1_family-529	LTR/Copia		Class I	LTR	Copia
ltr-1_family-530	LINE/L1		Class I	LINE	L1
ltr-1_family-531	LTR/Gypsy		Class I	LTR	Gypsy
ltr-1_family-532	LTR/Unknown		Class I	LTR	unclassified
ltr-1_family-533	LTR/Unknown		Class I	LTR	unclassified
ltr-1_family-534	LTR/Gypsy		Class I	LTR	Gypsy
ltr-1_family-535	LTR/Unknown		Class I	LTR	unclassified
ltr-1_family-536	LTR/Unknown		Class I	LTR	unclassified
ltr-1_family-537	LTR/Unknown		Class I	LTR	unclassified
ltr-1_family-538	LTR/Unknown		Class I	LTR	unclassified
ltr-1_family-539	LTR/Unknown		Class I	LTR	unclassified
ltr-1_family-54	LTR/Unknown		Class I	LTR	unclassified
ltr-1_family-540	LTR/Unknown		Class I	LTR	unclassified
ltr-1_family-541	LTR/Copia		Class I	LTR	Copia
ltr-1_family-56	LTR/Unknown		Class I	LTR	unclassified
ltr-1_family-57	LTR/Unknown		Class I	LTR	unclassified
ltr-1_family-58	LTR/Unknown		Class I	LTR	unclassified
ltr-1_family-59	LTR/Gypsy		Class I	LTR	Gypsy
ltr-1_family-61	LTR/Unknown		Class I	LTR	unclassified
ltr-1_family-62	LTR/Gypsy		Class I	LTR	Gypsy
ltr-1_family-64	LTR/Gypsy		Class I	LTR	Gypsy
ltr-1_family-66	LTR/Unknown		Class I	LTR	unclassified
ltr-1_family-68	LTR/Copia		Class I	LTR	Copia
ltr-1_family-69	LTR/Unknown		Class I	LTR	unclassified
ltr-1_family-7	LTR/Unknown		Class I	LTR	unclassified
ltr-1_family-70	LTR/Copia		Class I	LTR	Copia
ltr-1_family-71	LTR/Unknown		Class I	LTR	unclassified
ltr-1_family-72	LTR/Copia		Class I	LTR	Copia
ltr-1_family-73	LTR/Unknown		Class I	LTR	unclassified
ltr-1_family-74	LTR/Copia		Class I	LTR	Copia
ltr-1_family-75	LTR/Unknown		Class I	LTR	unclassified
ltr-1_family-76	LTR/Gypsy		Class I	LTR	Gypsy
ltr-1_family-77	LTR/Unknown		Class I	LTR	unclassified
ltr-1_family-78	LTR/Gypsy		Class I	LTR	Gypsy
ltr-1_family-82	LTR/Unknown		Class I	LTR	unclassified
ltr-1_family-83	LTR/Unknown		Class I	LTR	unclassified
ltr-1_family-84	LTR/Copia		Class I	LTR	Copia
ltr-1_family-85	LTR/Unknown		Class I	LTR	unclassified
ltr-1_family-86	LTR/Copia		Class I	LTR	Copia
ltr-1_family-87	LTR/Unknown		Class I	LTR	unclassified
ltr-1_family-88	LTR/Copia		Class I	LTR	Copia
ltr-1_family-89	LTR/Copia		Class I	LTR	Copia
ltr-1_family-90	LTR/Unknown		Class I	LTR	unclassified
ltr-1_family-91	LTR/Unknown		Class I	LTR	unclassified
ltr-1_family-92	LTR/Gypsy		Class I	LTR	Gypsy
ltr-1_family-93	LTR/Unknown		Class I	LTR	unclassified
ltr-1_family-94	LTR/Unknown		Class I	LTR	unclassified
ltr-1_family-95	LTR/Unknown		Class I	LTR	unclassified
ltr-1_family-98	LTR/Unknown		Class I	LTR	unclassified
ltr-1_family-99	LTR/Copia		Class I	LTR	Copia
rnd-1_family-0	Unknown	unknown	unclassified	unclassified	unclassified
rnd-1_family-1	Unknown	ClassII_DNA_hAT_MITE	Class II	TIR	hAT
rnd-1_family-100	Unknown	ClassII_DNA_hAT_MITE	Class II	TIR	hAT
rnd-1_family-101	Unknown	ClassII_MITE	Class II	unclassified	unclassified
rnd-1_family-102	Unknown	unknown	unclassified	unclassified	unclassified
rnd-1_family-103	Unknown	ClassII_DNA_hAT_MITE	Class II	TIR	hAT
rnd-1_family-104	Unknown	unknown	unclassified	unclassified	unclassified
rnd-1_family-105	Unknown	ClassII_DNA_TcMar_MITE	Class II	TIR	TcMar
rnd-1_family-107	Unknown	unknown	unclassified	unclassified	unclassified
rnd-1_family-108	Unknown	ClassII_MITE	Class II	unclassified	unclassified
rnd-1_family-109	Unknown	ClassI_LTR_Gypsy	Class I	LTR	Gypsy
rnd-1_family-11	LTR/ERV1		Class I	LTR	ERV1
rnd-1_family-111	Unknown	ClassII_MITE	Class II	unclassified	unclassified
rnd-1_family-114	Unknown	ClassII_DNA_Mutator_MITE	Class II	TIR	MULE-MuDR
rnd-1_family-115	Unknown	unknown	unclassified	unclassified	unclassified
rnd-1_family-116	Unknown	ClassII_DNA_Mutator_nMITE	Class II	TIR	MULE-MuDR
rnd-1_family-118	Unknown	ClassII_MITE	Class II	unclassified	unclassified
rnd-1_family-119	Unknown	ClassI_LTR_Gypsy	Class I	LTR	Gypsy
rnd-1_family-120	Unknown	ClassII_MITE	Class II	unclassified	unclassified
rnd-1_family-121	Unknown	ClassI_LTR_Gypsy	Class I	LTR	Gypsy
rnd-1_family-122	Unknown	ClassI_nLTR_SINE_tRNA	Class I	SINE	tRNA
rnd-1_family-124	Unknown	ClassI_LTR_Gypsy	Class I	LTR	Gypsy
rnd-1_family-127	Unknown	ClassII_DNA_hAT_MITE	Class II	TIR	hAT
rnd-1_family-128	Unknown	unknown	unclassified	unclassified	unclassified
rnd-1_family-129	Unknown	ClassII_DNA_Mutator_MITE	Class II	TIR	MULE-MuDR
rnd-1_family-13	DNA/TcMar-Tc1		Class II	TIR	TcMar
rnd-1_family-130	Unknown	unknown	unclassified	unclassified	unclassified
rnd-1_family-131	Unknown	ClassI_LTR_Gypsy	Class I	LTR	Gypsy
rnd-1_family-134	Unknown	ClassI_LTR_Gypsy	Class I	LTR	Gypsy
rnd-1_family-135	Unknown	ClassII_DNA_hAT_MITE	Class II	TIR	hAT
rnd-1_family-136	Unknown	ClassI_LTR_Copia	Class I	LTR	Copia
rnd-1_family-137	Unknown	ClassII_DNA_Mutator_MITE	Class II	TIR	MULE-MuDR
rnd-1_family-138	Unknown	ClassII_MITE	Class II	unclassified	unclassified
rnd-1_family-139	Unknown	ClassII_MITE	Class II	unclassified	unclassified
rnd-1_family-140	Unknown	ClassII_DNA_hAT_MITE	Class II	TIR	hAT
rnd-1_family-141	Unknown	ClassII_MITE	Class II	unclassified	unclassified
rnd-1_family-142	Unknown	ClassII_MITE	Class II	unclassified	unclassified
rnd-1_family-143	Unknown	ClassII_MITE	Class II	unclassified	unclassified
rnd-1_family-145	Unknown	ClassII_DNA_hAT_MITE	Class II	TIR	hAT
rnd-1_family-146	Unknown	ClassII_DNA_Mutator_MITE	Class II	TIR	MULE-MuDR
rnd-1_family-147	Unknown	ClassII_MITE	Class II	unclassified	unclassified
rnd-1_family-149	Unknown	ClassI_LTR_Copia	Class I	LTR	Copia
rnd-1_family-150	Unknown	ClassII_DNA_hAT_MITE	Class II	TIR	hAT
rnd-1_family-151	Unknown	ClassI_LTR_Gypsy	Class I	LTR	Gypsy
rnd-1_family-152	DNA/CMC-EnSpm		Class II	TIR	CMC-EnSpm
rnd-1_family-154	Unknown	ClassII_DNA_hAT_MITE	Class II	TIR	hAT
rnd-1_family-155	Unknown	ClassII_MITE	Class II	unclassified	unclassified
rnd-1_family-157	Unknown	ClassII_MITE	Class II	unclassified	unclassified
rnd-1_family-158	Unknown	ClassI_LTR_Gypsy	Class I	LTR	Gypsy
rnd-1_family-159	Unknown	ClassII_MITE	Class II	unclassified	unclassified
rnd-1_family-16	Unknown	ClassII_DNA_Harbinger_MITE	Class II	TIR	PIF-Harbinger
rnd-1_family-160	Unknown	ClassII_MITE	Class II	unclassified	unclassified
rnd-1_family-161	Unknown	ClassII_DNA_Mutator_MITE	Class II	TIR	MULE-MuDR
rnd-1_family-162	Unknown	ClassII_DNA_hAT_MITE	Class II	TIR	hAT
rnd-1_family-163	Unknown	ClassI	Class I	unclassified	unclassified
rnd-1_family-164	Unknown	ClassII_DNA_Mutator_nMITE	Class II	TIR	MULE-MuDR
rnd-1_family-165	Unknown	ClassII_MITE	Class II	unclassified	unclassified
rnd-1_family-166	Unknown	ClassII_MITE	Class II	unclassified	unclassified
rnd-1_family-168	DNA/hAT-Tag1		Class II	TIR	hAT
rnd-1_family-169	Unknown	unknown	unclassified	unclassified	unclassified
rnd-1_family-17	Unknown	unknown	unclassified	unclassified	unclassified
rnd-1_family-170	Unknown	ClassII_DNA_hAT_MITE	Class II	TIR	hAT
rnd-1_family-171	LTR/ERV1		Class I	LTR	ERV1
rnd-1_family-172	Unknown	ClassII_MITE	Class II	unclassified	unclassified
rnd-1_family-174	DNA/hAT-Tip100		Class II	TIR	hAT
rnd-1_family-176	Unknown	ClassI_LTR_Gypsy	Class I	LTR	Gypsy
rnd-1_family-179	Unknown	ClassII_MITE	Class II	unclassified	unclassified
rnd-1_family-182	Unknown	ClassII_DNA_hAT_MITE	Class II	TIR	hAT
rnd-1_family-183	Unknown	ClassII_MITE	Class II	unclassified	unclassified
rnd-1_family-184	Unknown	unknown	unclassified	unclassified	unclassified
rnd-1_family-185	LTR/Ngaro		Class I	LTR	Ngaro
rnd-1_family-186	Unknown	unknown	unclassified	unclassified	unclassified
rnd-1_family-187	Unknown	ClassI_LTR_Gypsy	Class I	LTR	Gypsy
rnd-1_family-188	Unknown	ClassII_MITE	Class II	unclassified	unclassified
rnd-1_family-19	SINE/B4		Class I	SINE	B4
rnd-1_family-190	Unknown	ClassII_MITE	Class II	unclassified	unclassified
rnd-1_family-192	Unknown	unknown	unclassified	unclassified	unclassified
rnd-1_family-194	Unknown	ClassII_MITE	Class II	unclassified	unclassified
rnd-1_family-195	Unknown	unknown	unclassified	unclassified	unclassified
rnd-1_family-196	Unknown	ClassI_LTR_Gypsy	Class I	LTR	Gypsy
rnd-1_family-197	Unknown	unknown	unclassified	unclassified	unclassified
rnd-1_family-198	Unknown	unknown	unclassified	unclassified	unclassified
rnd-1_family-199	Unknown	ClassII_DNA_hAT_nMITE	Class II	TIR	hAT
rnd-1_family-2	DNA/TcMar-Tc1		Class II	TIR	TcMar
rnd-1_family-201	Unknown	ClassI_LTR_Gypsy	Class I	LTR	Gypsy
rnd-1_family-202	Unknown	ClassII_DNA_TcMar_MITE	Class II	TIR	TcMar
rnd-1_family-203	Unknown	ClassII_DNA_hAT_MITE	Class II	TIR	hAT
rnd-1_family-204	Unknown	ClassII_MITE	Class II	unclassified	unclassified
rnd-1_family-205	Unknown	ClassII_MITE	Class II	unclassified	unclassified
rnd-1_family-206	Unknown	ClassII_MITE	Class II	unclassified	unclassified
rnd-1_family-21	Unknown	ClassII_DNA_Mutator_MITE	Class II	TIR	MULE-MuDR
rnd-1_family-210	Unknown	ClassII_MITE	Class II	unclassified	unclassified
rnd-1_family-211	Unknown	ClassII_DNA_Harbinger_MITE	Class II	TIR	PIF-Harbinger
rnd-1_family-212	Unknown	ClassII_DNA_hAT_MITE	Class II	TIR	hAT
rnd-1_family-213	LINE/L1		Class I	LINE	L1
rnd-1_family-214	Unknown	ClassI	Class I	unclassified	unclassified
rnd-1_family-215	Unknown	ClassII_DNA_TcMar_MITE	Class II	TIR	TcMar
rnd-1_family-216	Unknown	ClassI_LTR_Copia	Class I	LTR	Copia
rnd-1_family-217	LTR/Ngaro		Class I	LTR	Ngaro
rnd-1_family-218	Unknown	ClassII_MITE	Class II	unclassified	unclassified
rnd-1_family-219	Unknown	ClassI_LTR_Copia	Class I	LTR	Copia
rnd-1_family-22	DNA/CMC-EnSpm		Class II	TIR	CMC-EnSpm
rnd-1_family-220	Unknown	ClassII_DNA_hAT_MITE	Class II	TIR	hAT
rnd-1_family-221	Unknown	unknown	unclassified	unclassified	unclassified
rnd-1_family-222	Unknown	ClassII_DNA_Mutator_MITE	Class II	TIR	MULE-MuDR
rnd-1_family-224	Unknown	ClassI_LTR_Gypsy	Class I	LTR	Gypsy
rnd-1_family-225	Unknown	unknown	unclassified	unclassified	unclassified
rnd-1_family-226	Unknown	ClassI_LTR_Copia	Class I	LTR	Copia
rnd-1_family-227	Unknown	unknown	unclassified	unclassified	unclassified
rnd-1_family-228	Unknown	unknown	unclassified	unclassified	unclassified
rnd-1_family-229	Unknown	ClassII_DNA_Mutator_MITE	Class II	TIR	MULE-MuDR
rnd-1_family-23	Unknown	ClassII_MITE	Class II	unclassified	unclassified
rnd-1_family-230	Unknown	ClassII_nMITE	Class II	unclassified	unclassified
rnd-1_family-231	LTR/Copia		Class I	LTR	Copia
rnd-1_family-232	Unknown	ClassII_DNA_hAT_MITE	Class II	TIR	hAT
rnd-1_family-233	Unknown	ClassII_MITE	Class II	unclassified	unclassified
rnd-1_family-234	Unknown	ClassII_DNA_Harbinger_MITE	Class II	TIR	PIF-Harbinger
rnd-1_family-235	Unknown	ClassII_MITE	Class II	unclassified	unclassified
rnd-1_family-236	Unknown	ClassII_MITE	Class II	unclassified	unclassified
rnd-1_family-238	Unknown	unknown	unclassified	unclassified	unclassified
rnd-1_family-239	Unknown	ClassII_MITE	Class II	unclassified	unclassified
rnd-1_family-240	Unknown	ClassII_MITE	Class II	unclassified	unclassified
rnd-1_family-241	Unknown	ClassII_DNA_hAT_MITE	Class II	TIR	hAT
rnd-1_family-243	Unknown	ClassII_DNA_Mutator_MITE	Class II	TIR	MULE-MuDR
rnd-1_family-244	Unknown	ClassII_nMITE	Class II	unclassified	unclassified
rnd-1_family-245	Unknown	ClassII_DNA_TcMar_MITE	Class II	TIR	TcMar
rnd-1_family-247	Unknown	ClassI_LTR_Gypsy	Class I	LTR	Gypsy
rnd-1_family-248	Unknown	ClassII_DNA_hAT_MITE	Class II	TIR	hAT
rnd-1_family-249	DNA/MULE-MuDR		Class II	TIR	MULE-MuDR
rnd-1_family-25	Unknown	ClassII_DNA_Mutator_MITE	Class II	TIR	MULE-MuDR
rnd-1_family-251	Unknown	unknown	unclassified	unclassified	unclassified
rnd-1_family-252	Unknown	ClassII_DNA_Mutator_MITE	Class II	TIR	MULE-MuDR
rnd-1_family-253	Unknown	ClassI_LTR_Gypsy	Class I	LTR	Gypsy
rnd-1_family-254	LINE/L1		Class I	LINE	L1
rnd-1_family-257	LINE/L1		Class I	LINE	L1
rnd-1_family-259	Unknown	ClassI_LTR	Class I	LTR	unclassified
rnd-1_family-260	LTR/Caulimovirus		Class I	LTR	Caulimovirus
rnd-1_family-262	Unknown	ClassII_nMITE	Class II	unclassified	unclassified
rnd-1_family-263	Unknown	ClassI_LTR_Gypsy	Class I	LTR	Gypsy
rnd-1_family-264	Unknown	ClassII_DNA_Mutator_MITE	Class II	TIR	MULE-MuDR
rnd-1_family-265	Unknown	ClassII_DNA_Harbinger_MITE	Class II	TIR	PIF-Harbinger
rnd-1_family-267	Unknown	ClassII_MITE	Class II	unclassified	unclassified
rnd-1_family-268	Unknown	ClassII_DNA_hAT_MITE	Class II	TIR	hAT
rnd-1_family-269	Unknown	ClassII_MITE	Class II	unclassified	unclassified
rnd-1_family-27	Unknown	ClassII_DNA_Mutator_MITE	Class II	TIR	MULE-MuDR
rnd-1_family-270	Unknown	ClassII_DNA_Harbinger_MITE	Class II	TIR	PIF-Harbinger
rnd-1_family-271	Unknown	ClassII_DNA_hAT_MITE	Class II	TIR	hAT
rnd-1_family-272	LINE/L1		Class I	LINE	L1
rnd-1_family-273	Unknown	ClassII_DNA_Mutator_MITE	Class II	TIR	MULE-MuDR
rnd-1_family-276	Unknown	unknown	unclassified	unclassified	unclassified
rnd-1_family-278	LINE/L1		Class I	LINE	L1
rnd-1_family-279	Unknown	ClassII_MITE	Class II	unclassified	unclassified
rnd-1_family-28	Unknown	ClassII_MITE	Class II	unclassified	unclassified
rnd-1_family-281	DNA/CMC-EnSpm		Class II	TIR	CMC-EnSpm
rnd-1_family-283	Unknown	ClassI_LTR_Gypsy	Class I	LTR	Gypsy
rnd-1_family-285	Unknown	unknown	unclassified	unclassified	unclassified
rnd-1_family-286	Unknown	ClassII_DNA_hAT_MITE	Class II	TIR	hAT
rnd-1_family-288	Unknown	ClassI_LTR_Gypsy	Class I	LTR	Gypsy
rnd-1_family-289	Unknown	ClassII_DNA_hAT_nMITE	Class II	TIR	hAT
rnd-1_family-29	Unknown	ClassII_DNA_Mutator_MITE	Class II	TIR	MULE-MuDR
rnd-1_family-290	Unknown	ClassII_MITE	Class II	unclassified	unclassified
rnd-1_family-293	Unknown	ClassII_MITE	Class II	unclassified	unclassified
rnd-1_family-294	Unknown	unknown	unclassified	unclassified	unclassified
rnd-1_family-295	Unknown	ClassII_DNA_hAT_MITE	Class II	TIR	hAT
rnd-1_family-296	DNA/PIF-Harbinger		Class II	TIR	PIF-Harbinger
rnd-1_family-297	Unknown	ClassII_MITE	Class II	unclassified	unclassified
rnd-1_family-298	Unknown	unknown	unclassified	unclassified	unclassified
rnd-1_family-3	rRNA		rRnA	unclassified	unclassified
rnd-1_family-30	Unknown	ClassI_LTR_Copia	Class I	LTR	Copia
rnd-1_family-301	Unknown	ClassI_LTR_Gypsy	Class I	LTR	Gypsy
rnd-1_family-303	Unknown	ClassII_DNA_TcMar_MITE	Class II	TIR	TcMar
rnd-1_family-304	Unknown	unknown	unclassified	unclassified	unclassified
rnd-1_family-305	Unknown	ClassI_nLTR_SINE_tRNA	Class I	SINE	tRNA
rnd-1_family-306	Unknown	ClassI	Class I	unclassified	unclassified
rnd-1_family-307	Unknown	ClassII_DNA_hAT_MITE	Class II	TIR	hAT
rnd-1_family-308	Unknown	ClassII_MITE	Class II	unclassified	unclassified
rnd-1_family-309	Unknown	ClassII_DNA_hAT_nMITE	Class II	TIR	hAT
rnd-1_family-311	Unknown	unknown	unclassified	unclassified	unclassified
rnd-1_family-312	Unknown	ClassI_LTR_Copia	Class I	LTR	Copia
rnd-1_family-313	DNA/CMC-EnSpm		Class II	TIR	CMC-EnSpm
rnd-1_family-314	Unknown	ClassII_DNA_Mutator_MITE	Class II	TIR	MULE-MuDR
rnd-1_family-315	Unknown	unknown	unclassified	unclassified	unclassified
rnd-1_family-317	Unknown	ClassII_DNA_hAT_MITE	Class II	TIR	hAT
rnd-1_family-318	Unknown	unknown	unclassified	unclassified	unclassified
rnd-1_family-319	Unknown	ClassII_MITE	Class II	unclassified	unclassified
rnd-1_family-321	LINE/L1		Class I	LINE	L1
rnd-1_family-322	Unknown	ClassII_MITE	Class II	unclassified	unclassified
rnd-1_family-323	Unknown	ClassII_MITE	Class II	unclassified	unclassified
rnd-1_family-324	Unknown	ClassII_DNA_Mutator_MITE	Class II	TIR	MULE-MuDR
rnd-1_family-325	Unknown	ClassII_DNA_hAT_MITE	Class II	TIR	hAT
rnd-1_family-326	Unknown	ClassII_DNA_TcMar_MITE	Class II	TIR	TcMar
rnd-1_family-328	Unknown	ClassII_MITE	Class II	unclassified	unclassified
rnd-1_family-329	DNA/MULE-MuDR		Class II	TIR	MULE-MuDR
rnd-1_family-33	Unknown	unknown	unclassified	unclassified	unclassified
rnd-1_family-330	Unknown	ClassII_DNA_Harbinger_MITE	Class II	TIR	PIF-Harbinger
rnd-1_family-332	Unknown	ClassII_nMITE	Class II	unclassified	unclassified
rnd-1_family-333	Unknown	unknown	unclassified	unclassified	unclassified
rnd-1_family-335	Unknown	ClassII_MITE	Class II	unclassified	unclassified
rnd-1_family-336	Unknown	ClassII_MITE	Class II	unclassified	unclassified
rnd-1_family-337	Unknown	ClassII_DNA_TcMar_MITE	Class II	TIR	TcMar
rnd-1_family-338	Unknown	ClassII_DNA_hAT_MITE	Class II	TIR	hAT
rnd-1_family-339	Unknown	unknown	unclassified	unclassified	unclassified
rnd-1_family-34	Unknown	unknown	unclassified	unclassified	unclassified
rnd-1_family-341	Unknown	ClassI_LTR	Class I	LTR	unclassified
rnd-1_family-342	Unknown	ClassI_LTR_Gypsy	Class I	LTR	Gypsy
rnd-1_family-343	Unknown	ClassI_LTR_Gypsy	Class I	LTR	Gypsy
rnd-1_family-345	Unknown	ClassII_DNA_Harbinger_MITE	Class II	TIR	PIF-Harbinger
rnd-1_family-346	Unknown	ClassII_MITE	Class II	unclassified	unclassified
rnd-1_family-348	Unknown	ClassII_MITE	Class II	unclassified	unclassified
rnd-1_family-349	Unknown	ClassI_nLTR_SINE_tRNA	Class I	SINE	tRNA
rnd-1_family-352	Unknown	ClassII_MITE	Class II	unclassified	unclassified
rnd-1_family-353	Unknown	unknown	unclassified	unclassified	unclassified
rnd-1_family-354	Unknown	ClassII_MITE	Class II	unclassified	unclassified
rnd-1_family-355	Unknown	ClassII_DNA_Mutator_MITE	Class II	TIR	MULE-MuDR
rnd-1_family-359	Unknown	ClassII_MITE	Class II	unclassified	unclassified
rnd-1_family-36	Unknown	unknown	unclassified	unclassified	unclassified
rnd-1_family-360	Unknown	ClassII_DNA_hAT_MITE	Class II	TIR	hAT
rnd-1_family-362	Unknown	ClassII_nMITE	Class II	unclassified	unclassified
rnd-1_family-363	Unknown	ClassII_DNA_TcMar_MITE	Class II	TIR	TcMar
rnd-1_family-364	LTR/Copia		Class I	LTR	Copia
rnd-1_family-365	Unknown	ClassI_LTR_Copia	Class I	LTR	Copia
rnd-1_family-366	Unknown	unknown	unclassified	unclassified	unclassified
rnd-1_family-367	DNA/MULE-MuDR		Class II	TIR	MULE-MuDR
rnd-1_family-368	LTR/Gypsy		Class I	LTR	Gypsy
rnd-1_family-369	Unknown	ClassI_LTR_Gypsy	Class I	LTR	Gypsy
rnd-1_family-37	Unknown	ClassII_DNA_Mutator_MITE	Class II	TIR	MULE-MuDR
rnd-1_family-371	Unknown	ClassII_MITE	Class II	unclassified	unclassified
rnd-1_family-372	Unknown	ClassII_DNA_Harbinger_MITE	Class II	TIR	PIF-Harbinger
rnd-1_family-373	Unknown	ClassII_MITE	Class II	unclassified	unclassified
rnd-1_family-374	Unknown	ClassII_MITE	Class II	unclassified	unclassified
rnd-1_family-378	Unknown	ClassI	Class I	unclassified	unclassified
rnd-1_family-379	Unknown	ClassI_LTR	Class I	LTR	unclassified
rnd-1_family-380	Unknown	ClassII_MITE	Class II	unclassified	unclassified
rnd-1_family-381	Unknown	unknown	unclassified	unclassified	unclassified
rnd-1_family-383	Unknown	ClassII_DNA_Mutator_MITE	Class II	TIR	MULE-MuDR
rnd-1_family-384	Unknown	unknown	unclassified	unclassified	unclassified
rnd-1_family-386	Unknown	ClassII_DNA_TcMar_MITE	Class II	TIR	TcMar
rnd-1_family-387	Unknown	ClassI	Class I	unclassified	unclassified
rnd-1_family-388	Unknown	ClassII_nMITE	Class II	unclassified	unclassified
rnd-1_family-389	Simple_repeat		Simple	unclassified	unclassified
rnd-1_family-391	LTR/ERV1		Class I	LTR	ERV1
rnd-1_family-392	Unknown	unknown	unclassified	unclassified	unclassified
rnd-1_family-394	Unknown	unknown	unclassified	unclassified	unclassified
rnd-1_family-395	Unknown	unknown	unclassified	unclassified	unclassified
rnd-1_family-396	Unknown	ClassII_DNA_hAT_MITE	Class II	TIR	hAT
rnd-1_family-397	Unknown	ClassII_DNA_Mutator_MITE	Class II	TIR	MULE-MuDR
rnd-1_family-398	Unknown	ClassII_DNA_hAT_MITE	Class II	TIR	hAT
rnd-1_family-4	Unknown	ClassII_MITE	Class II	unclassified	unclassified
rnd-1_family-40	LINE/L1		Class I	LINE	L1
rnd-1_family-401	Unknown	ClassI	Class I	unclassified	unclassified
rnd-1_family-402	Unknown	ClassII_DNA_TcMar_MITE	Class II	TIR	TcMar
rnd-1_family-403	DNA/CMC-EnSpm		Class II	TIR	CMC-EnSpm
rnd-1_family-404	Unknown	ClassII_DNA_TcMar_MITE	Class II	TIR	TcMar
rnd-1_family-406	Unknown	ClassII_DNA_Harbinger_nMITE	Class II	TIR	PIF-Harbinger
rnd-1_family-407	Unknown	unknown	unclassified	unclassified	unclassified
rnd-1_family-408	Unknown	ClassII_MITE	Class II	unclassified	unclassified
rnd-1_family-409	Unknown	unknown	unclassified	unclassified	unclassified
rnd-1_family-41	Unknown	ClassII_DNA_TcMar_MITE	Class II	TIR	TcMar
rnd-1_family-410	Unknown	ClassII_DNA_CACTA_MITE	Class II	TIR	CMC-EnSpm
rnd-1_family-411	Unknown	ClassI_LTR	Class I	LTR	unclassified
rnd-1_family-412	Simple_repeat		Simple	unclassified	unclassified
rnd-1_family-413	Unknown	unknown	unclassified	unclassified	unclassified
rnd-1_family-414	Unknown	ClassII_MITE	Class II	unclassified	unclassified
rnd-1_family-415	DNA/hAT-Ac		Class II	TIR	hAT
rnd-1_family-416	Unknown	ClassII_DNA_hAT_MITE	Class II	TIR	hAT
rnd-1_family-417	Unknown	ClassII_DNA_TcMar_MITE	Class II	TIR	TcMar
rnd-1_family-418	Unknown	ClassI_LTR_Gypsy	Class I	LTR	Gypsy
rnd-1_family-42	LTR/Gypsy		Class I	LTR	Gypsy
rnd-1_family-420	DNA/CMC-EnSpm		Class II	TIR	CMC-EnSpm
rnd-1_family-421	Unknown	ClassII_MITE	Class II	unclassified	unclassified
rnd-1_family-422	Unknown	ClassI_LTR	Class I	LTR	unclassified
rnd-1_family-423	Unknown	unknown	unclassified	unclassified	unclassified
rnd-1_family-425	Unknown	ClassII_DNA_TcMar_MITE	Class II	TIR	TcMar
rnd-1_family-427	Unknown	unknown	unclassified	unclassified	unclassified
rnd-1_family-428	Unknown	ClassII_MITE	Class II	unclassified	unclassified
rnd-1_family-429	Unknown	ClassII_DNA_Harbinger_MITE	Class II	TIR	PIF-Harbinger
rnd-1_family-43	Unknown	ClassII_DNA_Mutator_MITE	Class II	TIR	MULE-MuDR
rnd-1_family-430	Unknown	unknown	unclassified	unclassified	unclassified
rnd-1_family-431	LTR/Gypsy		Class I	LTR	Gypsy
rnd-1_family-432	Unknown	ClassII_MITE	Class II	unclassified	unclassified
rnd-1_family-433	Unknown	ClassII_MITE	Class II	unclassified	unclassified
rnd-1_family-434	Unknown	ClassII_MITE	Class II	unclassified	unclassified
rnd-1_family-435	Unknown	ClassII_DNA_Mutator_MITE	Class II	TIR	MULE-MuDR
rnd-1_family-436	Unknown	ClassI_LTR	Class I	LTR	unclassified
rnd-1_family-437	Unknown	ClassII_DNA_hAT_MITE	Class II	TIR	hAT
rnd-1_family-438	Unknown	ClassII_MITE	Class II	unclassified	unclassified
rnd-1_family-44	Unknown	ClassII_DNA_Mutator_MITE	Class II	TIR	MULE-MuDR
rnd-1_family-440	Unknown	ClassII_DNA_hAT_MITE	Class II	TIR	hAT
rnd-1_family-441	Unknown	ClassII_DNA_Mutator_nMITE	Class II	TIR	MULE-MuDR
rnd-1_family-442	Unknown	ClassI_LTR	Class I	LTR	unclassified
rnd-1_family-443	Unknown	ClassI_LTR_Gypsy	Class I	LTR	Gypsy
rnd-1_family-444	RC/Helitron		Class II	Helitron/RC	Helitron
rnd-1_family-445	DNA/PIF-Harbinger		Class II	TIR	PIF-Harbinger
rnd-1_family-448	Unknown	ClassII_DNA_TcMar_MITE	Class II	TIR	TcMar
rnd-1_family-449	Unknown	ClassII_DNA_TcMar_MITE	Class II	TIR	TcMar
rnd-1_family-45	Unknown	ClassI_LTR_Gypsy	Class I	LTR	Gypsy
rnd-1_family-450	Unknown	ClassII_MITE	Class II	unclassified	unclassified
rnd-1_family-451	Unknown	unknown	unclassified	unclassified	unclassified
rnd-1_family-452	Unknown	ClassI_LTR_Copia	Class I	LTR	Copia
rnd-1_family-453	Unknown	ClassII_DNA_CACTA_MITE	Class II	TIR	CMC-EnSpm
rnd-1_family-455	Unknown	ClassII_MITE	Class II	unclassified	unclassified
rnd-1_family-456	Unknown	ClassII_MITE	Class II	unclassified	unclassified
rnd-1_family-457	Unknown	unknown	unclassified	unclassified	unclassified
rnd-1_family-458	Unknown	ClassI_LTR	Class I	LTR	unclassified
rnd-1_family-459	Unknown	ClassII_MITE	Class II	unclassified	unclassified
rnd-1_family-46	Unknown	ClassII_DNA_hAT_nMITE	Class II	TIR	hAT
rnd-1_family-460	Unknown	ClassI_LTR_Gypsy	Class I	LTR	Gypsy
rnd-1_family-461	Unknown	ClassI_LTR_Copia	Class I	LTR	Copia
rnd-1_family-465	DNA/hAT-Tip100		Class II	TIR	hAT
rnd-1_family-467	Unknown	unknown	unclassified	unclassified	unclassified
rnd-1_family-470	Unknown	ClassI	Class I	unclassified	unclassified
rnd-1_family-471	Unknown	ClassII_DNA_TcMar_MITE	Class II	TIR	TcMar
rnd-1_family-473	DNA/CMC-EnSpm		Class II	TIR	CMC-EnSpm
rnd-1_family-478	Unknown	ClassI_LTR	Class I	LTR	unclassified
rnd-1_family-479	Unknown	unknown	unclassified	unclassified	unclassified
rnd-1_family-481	Unknown	ClassII_MITE	Class II	unclassified	unclassified
rnd-1_family-482	Unknown	ClassII_DNA_TcMar_MITE	Class II	TIR	TcMar
rnd-1_family-483	Unknown	unknown	unclassified	unclassified	unclassified
rnd-1_family-484	Unknown	ClassI_LTR_Gypsy	Class I	LTR	Gypsy
rnd-1_family-485	Unknown	ClassII_MITE	Class II	unclassified	unclassified
rnd-1_family-487	Unknown	ClassII_MITE	Class II	unclassified	unclassified
rnd-1_family-488	Unknown	ClassII_MITE	Class II	unclassified	unclassified
rnd-1_family-489	DNA/MULE-MuDR		Class II	TIR	MULE-MuDR
rnd-1_family-49	Unknown	ClassI_nLTR_SINE_tRNA	Class I	SINE	tRNA
rnd-1_family-490	Unknown	unknown	unclassified	unclassified	unclassified
rnd-1_family-493	Unknown	ClassI_LTR_Copia	Class I	LTR	Copia
rnd-1_family-494	LTR/Pao		Class I	LTR	Pao
rnd-1_family-495	Unknown	unknown	unclassified	unclassified	unclassified
rnd-1_family-497	LTR/Gypsy		Class I	LTR	Gypsy
rnd-1_family-498	Unknown	unknown	unclassified	unclassified	unclassified
rnd-1_family-499	Unknown	unknown	unclassified	unclassified	unclassified
rnd-1_family-500	Unknown	ClassI_LTR_Gypsy	Class I	LTR	Gypsy
rnd-1_family-501	Unknown	ClassI_LTR_Gypsy	Class I	LTR	Gypsy
rnd-1_family-502	DNA/hAT-Tag1		Class II	TIR	hAT
rnd-1_family-503	Unknown	unknown	unclassified	unclassified	unclassified
rnd-1_family-504	Unknown	ClassII_MITE	Class II	unclassified	unclassified
rnd-1_family-505	Unknown	ClassII_DNA_hAT_MITE	Class II	TIR	hAT
rnd-1_family-507	Unknown	ClassI_LTR_Gypsy	Class I	LTR	Gypsy
rnd-1_family-509	DNA/hAT-Ac		Class II	TIR	hAT
rnd-1_family-51	Unknown	ClassII_MITE	Class II	unclassified	unclassified
rnd-1_family-511	Unknown	ClassII_MITE	Class II	unclassified	unclassified
rnd-1_family-513	Unknown	ClassII_DNA_TcMar_MITE	Class II	TIR	TcMar
rnd-1_family-514	Unknown	ClassII_MITE	Class II	unclassified	unclassified
rnd-1_family-515	LTR/ERV1		Class I	LTR	ERV1
rnd-1_family-516	Unknown	ClassII_DNA_TcMar_MITE	Class II	TIR	TcMar
rnd-1_family-518	Unknown	ClassI_LTR_Gypsy	Class I	LTR	Gypsy
rnd-1_family-520	Unknown	ClassI_LTR_Gypsy	Class I	LTR	Gypsy
rnd-1_family-521	Unknown	ClassI_LTR	Class I	LTR	unclassified
rnd-1_family-522	Unknown	ClassII_DNA_Harbinger_MITE	Class II	TIR	PIF-Harbinger
rnd-1_family-523	Unknown	ClassII_DNA_TcMar_MITE	Class II	TIR	TcMar
rnd-1_family-525	Unknown	unknown	unclassified	unclassified	unclassified
rnd-1_family-526	Unknown	unknown	unclassified	unclassified	unclassified
rnd-1_family-528	Unknown	ClassII_MITE	Class II	unclassified	unclassified
rnd-1_family-529	Unknown	ClassII_DNA_hAT_MITE	Class II	TIR	hAT
rnd-1_family-53	Unknown	ClassII_DNA_Mutator_MITE	Class II	TIR	MULE-MuDR
rnd-1_family-530	Unknown	ClassI	Class I	unclassified	unclassified
rnd-1_family-531	DNA/PIF-Harbinger		Class II	TIR	PIF-Harbinger
rnd-1_family-534	Unknown	ClassII_DNA_Harbinger_MITE	Class II	TIR	PIF-Harbinger
rnd-1_family-535	Unknown	ClassI_LTR	Class I	LTR	unclassified
rnd-1_family-536	Unknown	ClassII_DNA_hAT_MITE	Class II	TIR	hAT
rnd-1_family-537	Unknown	ClassII_MITE	Class II	unclassified	unclassified
rnd-1_family-538	Unknown	ClassII_MITE	Class II	unclassified	unclassified
rnd-1_family-539	Unknown	ClassII	Class II	unclassified	unclassified
rnd-1_family-54	Unknown	ClassII_MITE	Class II	unclassified	unclassified
rnd-1_family-542	Unknown	unknown	unclassified	unclassified	unclassified
rnd-1_family-544	Unknown	ClassII_MITE	Class II	unclassified	unclassified
rnd-1_family-545	Unknown	ClassII_MITE	Class II	unclassified	unclassified
rnd-1_family-546	Unknown	unknown	unclassified	unclassified	unclassified
rnd-1_family-547	Unknown	ClassII_DNA_hAT_MITE	Class II	TIR	hAT
rnd-1_family-548	Unknown	ClassI_nLTR_SINE_tRNA	Class I	SINE	tRNA
rnd-1_family-549	LINE/L1		Class I	LINE	L1
rnd-1_family-55	Unknown	unknown	unclassified	unclassified	unclassified
rnd-1_family-550	Unknown	ClassII_DNA_hAT_MITE	Class II	TIR	hAT
rnd-1_family-551	Unknown	unknown	unclassified	unclassified	unclassified
rnd-1_family-552	Unknown	unknown	unclassified	unclassified	unclassified
rnd-1_family-553	Unknown	ClassII_DNA_TcMar_MITE	Class II	TIR	TcMar
rnd-1_family-554	Unknown	ClassII_MITE	Class II	unclassified	unclassified
rnd-1_family-555	Unknown	ClassII_DNA_TcMar_MITE	Class II	TIR	TcMar
rnd-1_family-557	Unknown	ClassII_DNA_Harbinger_MITE	Class II	TIR	PIF-Harbinger
rnd-1_family-558	Unknown	ClassII_DNA_TcMar_nMITE	Class II	TIR	TcMar
rnd-1_family-559	Unknown	unknown	unclassified	unclassified	unclassified
rnd-1_family-56	Unknown	unknown	unclassified	unclassified	unclassified
rnd-1_family-560	Unknown	unknown	unclassified	unclassified	unclassified
rnd-1_family-561	Unknown	unknown	unclassified	unclassified	unclassified
rnd-1_family-562	Unknown	ClassII_DNA_TcMar_MITE	Class II	TIR	TcMar
rnd-1_family-563	Unknown	ClassI_LTR_Copia	Class I	LTR	Copia
rnd-1_family-565	LTR/Gypsy		Class I	LTR	Gypsy
rnd-1_family-567	Unknown	ClassII_MITE	Class II	unclassified	unclassified
rnd-1_family-568	Unknown	ClassII_DNA_hAT_MITE	Class II	TIR	hAT
rnd-1_family-569	DNA/hAT		Class II	TIR	hAT
rnd-1_family-57	Unknown	ClassI_nLTR_SINE_tRNA	Class I	SINE	tRNA
rnd-1_family-571	Unknown	ClassII_MITE	Class II	unclassified	unclassified
rnd-1_family-572	Unknown	ClassII_DNA_Harbinger_MITE	Class II	TIR	PIF-Harbinger
rnd-1_family-573	Unknown	unknown	unclassified	unclassified	unclassified
rnd-1_family-575	Unknown	unknown	unclassified	unclassified	unclassified
rnd-1_family-577	SINE/tRNA		Class I	SINE	tRNA
rnd-1_family-579	Unknown	ClassII_DNA_hAT_MITE	Class II	TIR	hAT
rnd-1_family-58	Unknown	ClassII_MITE	Class II	unclassified	unclassified
rnd-1_family-580	Unknown	ClassII_DNA_TcMar_nMITE	Class II	TIR	TcMar
rnd-1_family-581	Unknown	ClassI	Class I	unclassified	unclassified
rnd-1_family-582	Unknown	ClassI	Class I	unclassified	unclassified
rnd-1_family-584	Unknown	ClassII_MITE	Class II	unclassified	unclassified
rnd-1_family-585	Unknown	ClassII_MITE	Class II	unclassified	unclassified
rnd-1_family-586	Unknown	ClassII_nMITE	Class II	unclassified	unclassified
rnd-1_family-587	Unknown	ClassII_MITE	Class II	unclassified	unclassified
rnd-1_family-588	Unknown	ClassI	Class I	unclassified	unclassified
rnd-1_family-589	Unknown	unknown	unclassified	unclassified	unclassified
rnd-1_family-590	Unknown	ClassI_LTR_Gypsy	Class I	LTR	Gypsy
rnd-1_family-591	Unknown	unknown	unclassified	unclassified	unclassified
rnd-1_family-592	Unknown	ClassI_LTR_Copia	Class I	LTR	Copia
rnd-1_family-593	Unknown	ClassII_MITE	Class II	unclassified	unclassified
rnd-1_family-594	Unknown	ClassII_DNA_hAT_MITE	Class II	TIR	hAT
rnd-1_family-595	Unknown	ClassI	Class I	unclassified	unclassified
rnd-1_family-596	Unknown	unknown	unclassified	unclassified	unclassified
rnd-1_family-597	Unknown	ClassII_DNA_Mutator_MITE	Class II	TIR	MULE-MuDR
rnd-1_family-598	Unknown	ClassII_MITE	Class II	unclassified	unclassified
rnd-1_family-599	Unknown	ClassII_DNA_Mutator_nMITE	Class II	TIR	MULE-MuDR
rnd-1_family-60	Unknown	ClassII_DNA_Harbinger_MITE	Class II	TIR	PIF-Harbinger
rnd-1_family-601	Unknown	ClassI_LTR_Gypsy	Class I	LTR	Gypsy
rnd-1_family-602	Unknown	ClassII_MITE	Class II	unclassified	unclassified
rnd-1_family-603	Unknown	ClassII_MITE	Class II	unclassified	unclassified
rnd-1_family-605	Unknown	ClassI	Class I	unclassified	unclassified
rnd-1_family-606	Unknown	ClassI	Class I	unclassified	unclassified
rnd-1_family-607	Unknown	unknown	unclassified	unclassified	unclassified
rnd-1_family-609	Unknown	unknown	unclassified	unclassified	unclassified
rnd-1_family-61	Unknown	unknown	unclassified	unclassified	unclassified
rnd-1_family-62	DNA/Kolobok-T2		Class II	TIR	Kolobok
rnd-1_family-65	Unknown	ClassII_DNA_Mutator_MITE	Class II	TIR	MULE-MuDR
rnd-1_family-66	Unknown	ClassII_MITE	Class II	unclassified	unclassified
rnd-1_family-67	Unknown	ClassII_DNA_CACTA_nMITE	Class II	TIR	CMC-EnSpm
rnd-1_family-68	Unknown	ClassII_MITE	Class II	unclassified	unclassified
rnd-1_family-69	Unknown	ClassII_MITE	Class II	unclassified	unclassified
rnd-1_family-7	Unknown	ClassI_LTR_Copia	Class I	LTR	Copia
rnd-1_family-70	Unknown	ClassII_MITE	Class II	unclassified	unclassified
rnd-1_family-71	Unknown	ClassII_DNA_Mutator_MITE	Class II	TIR	MULE-MuDR
rnd-1_family-72	Unknown	ClassII	Class II	unclassified	unclassified
rnd-1_family-74	Unknown	ClassI_LTR_Gypsy	Class I	LTR	Gypsy
rnd-1_family-75	Unknown	ClassII_DNA_Mutator_MITE	Class II	TIR	MULE-MuDR
rnd-1_family-76	Unknown	ClassII_DNA_Mutator_MITE	Class II	TIR	MULE-MuDR
rnd-1_family-77	Unknown	ClassII_DNA_Harbinger_MITE	Class II	TIR	PIF-Harbinger
rnd-1_family-78	Unknown	ClassII_MITE	Class II	unclassified	unclassified
rnd-1_family-79	LTR/Copia		Class I	LTR	Copia
rnd-1_family-80	Unknown	ClassI_LTR_Copia	Class I	LTR	Copia
rnd-1_family-81	Unknown	ClassII_DNA_hAT_MITE	Class II	TIR	hAT
rnd-1_family-82	Unknown	unknown	unclassified	unclassified	unclassified
rnd-1_family-83	Unknown	ClassII_DNA_CACTA_unknown	Class II	TIR	CMC-EnSpm
rnd-1_family-84	Unknown	ClassII_MITE	Class II	unclassified	unclassified
rnd-1_family-85	Unknown	ClassII_DNA_Mutator_MITE	Class II	TIR	MULE-MuDR
rnd-1_family-88	Unknown	ClassII_MITE	Class II	unclassified	unclassified
rnd-1_family-89	Unknown	ClassI_LTR_Gypsy	Class I	LTR	Gypsy
rnd-1_family-91	Unknown	unknown	unclassified	unclassified	unclassified
rnd-1_family-92	Unknown	ClassI	Class I	unclassified	unclassified
rnd-1_family-93	LTR/Ngaro		Class I	LTR	Gypsy
rnd-1_family-94	Unknown	ClassII_DNA_Mutator_MITE	Class II	TIR	MULE-MuDR
rnd-1_family-95	Unknown	ClassII_DNA_Mutator_unknown	Class II	TIR	MULE-MuDR
rnd-1_family-97	Unknown	ClassII_DNA_hAT_MITE	Class II	TIR	hAT
rnd-1_family-99	DNA/CMC-EnSpm		Class II	TIR	CMC-EnSpm
rnd-2_family-115	Unknown	unknown	unclassified	unclassified	unclassified
rnd-2_family-258	LINE/L1		Class I	LINE	L1
rnd-2_family-483	Unknown	ClassII_DNA_Mutator_MITE	Class II	TIR	MULE-MuDR
rnd-2_family-6	Unknown	ClassI	Class I	unclassified	unclassified
rnd-2_family-64	Unknown	ClassII_MITE	Class II	unclassified	unclassified
rnd-2_family-7	Unknown	ClassII_DNA_Harbinger_MITE	Class II	TIR	PIF-Harbinger
rnd-3_family-1016	Unknown	unknown	unclassified	unclassified	unclassified
rnd-3_family-104	LINE/L1		Class I	LINE	L1
rnd-3_family-1139	Unknown	ClassII_MITE	Class II	unclassified	unclassified
rnd-3_family-119	Unknown	ClassII_DNA_hAT_MITE	Class II	TIR	hAT
rnd-3_family-1273	LINE/L1		Class I	LINE	L1
rnd-3_family-128	Unknown	ClassII_DNA_Mutator_MITE	Class II	TIR	MULE-MuDR
rnd-3_family-131	LINE/L1		Class I	LINE	L1
rnd-3_family-14	Unknown	ClassI	Class I	unclassified	unclassified
rnd-3_family-1489	Unknown	ClassII_DNA_TcMar_MITE	Class II	TIR	TcMar
rnd-3_family-160	Unknown	ClassI_LTR_Gypsy	Class I	LTR	Gypsy
rnd-3_family-1605	Unknown	ClassII_DNA_TcMar_nMITE	Class II	TIR	TcMar
rnd-3_family-1608	Unknown	ClassI_nLTR_LINE_L1	Class I	LINE	L1
rnd-3_family-173	Unknown	ClassI_LTR_Gypsy	Class I	LTR	Gypsy
rnd-3_family-1764	Unknown	ClassII_DNA_Mutator_nMITE	Class II	TIR	MULE-MuDR
rnd-3_family-1838	Unknown	unknown	unclassified	unclassified	unclassified
rnd-3_family-1966	LTR/Gypsy		Class I	LTR	Gypsy
rnd-3_family-2084	Unknown	ClassII_DNA_Harbinger_MITE	Class II	TIR	PIF-Harbinger
rnd-3_family-2224	LINE/L1		Class I	LINE	L1
rnd-3_family-2448	Unknown	unknown	unclassified	unclassified	unclassified
rnd-3_family-2532	Unknown	ClassII_DNA_hAT_MITE	Class II	TIR	hAT
rnd-3_family-255	Unknown	ClassI_LTR_Copia	Class I	LTR	Copia
rnd-3_family-2610	LINE/L1		Class I	LINE	L1
rnd-3_family-291	Unknown	ClassII_MITE	Class II	unclassified	unclassified
rnd-3_family-3	Unknown	unknown	unclassified	unclassified	unclassified
rnd-3_family-3032	Unknown	ClassI	Class I	unclassified	unclassified
rnd-3_family-309	Unknown	ClassI_LTR_Gypsy	Class I	LTR	Gypsy
rnd-3_family-3210	Unknown	unknown	unclassified	unclassified	unclassified
rnd-3_family-3211	Unknown	ClassII_DNA_Harbinger_MITE	Class II	TIR	PIF-Harbinger
rnd-3_family-34	LINE/L1		Class I	LINE	L1
rnd-3_family-3413	LTR/Gypsy		Class I	LTR	Gypsy
rnd-3_family-3557	Unknown	ClassII_MITE	Class II	unclassified	unclassified
rnd-3_family-356	Unknown	unknown	unclassified	unclassified	unclassified
rnd-3_family-382	Unknown	ClassII_DNA_hAT_MITE	Class II	TIR	hAT
rnd-3_family-391	LINE/L1		Class I	LINE	L1
rnd-3_family-408	Unknown	unknown	unclassified	unclassified	unclassified
rnd-3_family-444	Unknown	unknown	unclassified	unclassified	unclassified
rnd-3_family-450	Unknown	ClassI	Class I	unclassified	unclassified
rnd-3_family-464	Unknown	unknown	unclassified	unclassified	unclassified
rnd-3_family-5322	Unknown	unknown	unclassified	unclassified	unclassified
rnd-3_family-5325	Unknown	ClassII_DNA_Harbinger_MITE	Class II	TIR	PIF-Harbinger
rnd-3_family-541	Unknown	ClassII_DNA_TcMar_MITE	Class II	TIR	TcMar
rnd-3_family-5415	Unknown	ClassII_DNA_hAT_MITE	Class II	TIR	hAT
rnd-3_family-62	LINE/L1		Class I	LINE	L1
rnd-3_family-67	Unknown	ClassI	Class I	unclassified	unclassified
rnd-3_family-731	Unknown	ClassI_LTR	Class I	LTR	unclassified
rnd-3_family-74	LINE/L1		Class I	LINE	L1
rnd-3_family-886	Unknown	ClassII_MITE	Class II	unclassified	unclassified
rnd-4_family-10139	Unknown	ClassI_LTR_Gypsy	Class I	LTR	Gypsy
rnd-4_family-1014	Unknown	ClassII_DNA_TcMar_unknown	Class II	TIR	TcMar
rnd-4_family-1016	Unknown	unknown	unclassified	unclassified	unclassified
rnd-4_family-1037	Unknown	ClassI_LTR_Gypsy	Class I	LTR	Gypsy
rnd-4_family-10403	Unknown	unknown	unclassified	unclassified	unclassified
rnd-4_family-1042	Unknown	unknown	unclassified	unclassified	unclassified
rnd-4_family-105	RC/Helitron		Class II	Helitron/RC	Helitron
rnd-4_family-10538	Unknown	ClassII_DNA_Mutator_nMITE	Class II	TIR	MULE-MuDR
rnd-4_family-1062	Unknown	unknown	unclassified	unclassified	unclassified
rnd-4_family-1069	Unknown	ClassII_MITE	Class II	unclassified	unclassified
rnd-4_family-107	LTR/Copia		Class I	LTR	Copia
rnd-4_family-10701	Unknown	ClassII_DNA_TcMar_MITE	Class II	TIR	TcMar
rnd-4_family-1074	Unknown	ClassI_LTR_Gypsy	Class I	LTR	Gypsy
rnd-4_family-108	Unknown	unknown	unclassified	unclassified	unclassified
rnd-4_family-1085	Unknown	ClassII_MITE	Class II	unclassified	unclassified
rnd-4_family-1092	Unknown	ClassII_MITE	Class II	unclassified	unclassified
rnd-4_family-1099	Unknown	unknown	unclassified	unclassified	unclassified
rnd-4_family-110	LINE/L1		Class I	LINE	L1
rnd-4_family-1101	Unknown	ClassI_LTR_Copia	Class I	LTR	Copia
rnd-4_family-11054	Unknown	ClassI_LTR_Gypsy	Class I	LTR	Gypsy
rnd-4_family-11068	Unknown	unknown	unclassified	unclassified	unclassified
rnd-4_family-111	LTR/Gypsy		Class I	LTR	Gypsy
rnd-4_family-11193	Unknown	ClassII_DNA_Mutator_unknown	Class II	TIR	MULE-MuDR
rnd-4_family-112	Unknown	ClassI	Class I	unclassified	unclassified
rnd-4_family-11203	Unknown	unknown	unclassified	unclassified	unclassified
rnd-4_family-1145	Unknown	ClassII_MITE	Class II	unclassified	unclassified
rnd-4_family-1158	Unknown	ClassI_LTR_Gypsy	Class I	LTR	Gypsy
rnd-4_family-11679	Unknown	ClassI_LTR_Gypsy	Class I	LTR	Gypsy
rnd-4_family-11827	Unknown	ClassII_MITE	Class II	unclassified	unclassified
rnd-4_family-11909	Unknown	ClassI	Class I	unclassified	unclassified
rnd-4_family-1192	Unknown	ClassI_LTR_Gypsy	Class I	LTR	Gypsy
rnd-4_family-1208	LINE/L1		Class I	LINE	L1
rnd-4_family-1218	Unknown	ClassII_MITE	Class II	unclassified	unclassified
rnd-4_family-1231	DNA/hAT-Tag1		Class II	TIR	hAT
rnd-4_family-1254	Unknown	ClassII_nMITE	Class II	unclassified	unclassified
rnd-4_family-1266	Unknown	ClassI_LTR_Gypsy	Class I	LTR	Gypsy
rnd-4_family-1272	LINE/L1		Class I	LINE	L1
rnd-4_family-1286	Unknown	ClassI	Class I	unclassified	unclassified
rnd-4_family-1294	Unknown	ClassII_MITE	Class II	unclassified	unclassified
rnd-4_family-1295	Unknown	unknown	unclassified	unclassified	unclassified
rnd-4_family-13	Unknown	ClassI_LTR_Gypsy	Class I	LTR	Gypsy
rnd-4_family-1321	RC/Helitron		Class II	Helitron/RC	Helitron
rnd-4_family-1353	Unknown	unknown	unclassified	unclassified	unclassified
rnd-4_family-1371	Unknown	unknown	unclassified	unclassified	unclassified
rnd-4_family-13715	Unknown	ClassI_LTR_Gypsy	Class I	LTR	Gypsy
rnd-4_family-1423	LTR/ERV1		Class I	LTR	ERV1
rnd-4_family-1426	DNA/hAT-Tip100		Class II	TIR	hAT
rnd-4_family-1461	Unknown	ClassI_LTR_Copia	Class I	LTR	Copia
rnd-4_family-1486	Unknown	ClassII_DNA_Harbinger_MITE	Class II	TIR	PIF-Harbinger
rnd-4_family-151	Unknown	ClassI_LTR	Class I	LTR	unclassified
rnd-4_family-153	Unknown	ClassI_LTR_Gypsy	Class I	LTR	Gypsy
rnd-4_family-1545	Unknown	ClassI_LTR_Gypsy	Class I	LTR	Gypsy
rnd-4_family-1546	Unknown	unknown	unclassified	unclassified	unclassified
rnd-4_family-1583	LINE/L1		Class I	LINE	L1
rnd-4_family-1599	Unknown	unknown	unclassified	unclassified	unclassified
rnd-4_family-1603	Unknown	ClassII_DNA_hAT_nMITE	Class II	TIR	hAT
rnd-4_family-16060	Unknown	ClassI_LTR_Gypsy	Class I	LTR	Gypsy
rnd-4_family-1619	Unknown	ClassII_DNA_Mutator_nMITE	Class II	TIR	MULE-MuDR
rnd-4_family-16213	SINE/5S		Class I	SINE	5S
rnd-4_family-163	Unknown	ClassI_LTR_Copia	Class I	LTR	Copia
rnd-4_family-1631	Unknown	unknown	unclassified	unclassified	unclassified
rnd-4_family-1685	LTR/Copia		Class I	LTR	Copia
rnd-4_family-1700	Unknown	ClassII_DNA_hAT_MITE	Class II	TIR	hAT
rnd-4_family-174	Unknown	ClassII_DNA_TcMar_MITE	Class II	TIR	TcMar
rnd-4_family-17563	Unknown	unknown	unclassified	unclassified	unclassified
rnd-4_family-1795	Unknown	unknown	unclassified	unclassified	unclassified
rnd-4_family-1807	Unknown	ClassI_LTR_Gypsy	Class I	LTR	Gypsy
rnd-4_family-181	Unknown	ClassII_MITE	Class II	unclassified	unclassified
rnd-4_family-1834	Unknown	ClassII_DNA_Mutator_MITE	Class II	TIR	MULE-MuDR
rnd-4_family-1841	Simple_repeat		Simple	unclassified	unclassified
rnd-4_family-1844	Unknown	ClassII_MITE	Class II	unclassified	unclassified
rnd-4_family-185	Unknown	unknown	unclassified	unclassified	unclassified
rnd-4_family-1852	Unknown	ClassII_MITE	Class II	unclassified	unclassified
rnd-4_family-1853	DNA/Dada		Class II	TIR	Dada
rnd-4_family-1855	Unknown	unknown	unclassified	unclassified	unclassified
rnd-4_family-1859	LINE/L1		Class I	LINE	L1
rnd-4_family-1861	Unknown	ClassI_LTR_Copia	Class I	LTR	Copia
rnd-4_family-18698	Unknown	ClassI_nLTR_SINE_tRNA	Class I	SINE	tRNA
rnd-4_family-187	Unknown	ClassII_MITE	Class II	unclassified	unclassified
rnd-4_family-1876	Unknown	ClassII_nMITE	Class II	unclassified	unclassified
rnd-4_family-1900	Unknown	unknown	unclassified	unclassified	unclassified
rnd-4_family-1912	Unknown	ClassII_MITE	Class II	unclassified	unclassified
rnd-4_family-1927	RC/Helitron		Class II	Helitron/RC	Helitron
rnd-4_family-193	Unknown	ClassII_DNA_hAT_MITE	Class II	TIR	hAT
rnd-4_family-194	LINE/R1		Class I	LINE	R1
rnd-4_family-1956	Unknown	ClassII_MITE	Class II	unclassified	unclassified
rnd-4_family-1957	Unknown	ClassI_LTR_Gypsy	Class I	LTR	Gypsy
rnd-4_family-197	LTR/ERVL		Class I	LTR	ERV1
rnd-4_family-19918	Unknown	ClassII_MITE	Class II	unclassified	unclassified
rnd-4_family-20	Unknown	ClassII_DNA_TcMar_MITE	Class II	TIR	TcMar
rnd-4_family-2009	Unknown	ClassII_DNA_P_nMITE	Class II	TIR	P
rnd-4_family-2029	Unknown	ClassI	Class I	unclassified	unclassified
rnd-4_family-20386	Unknown	ClassII_DNA_hAT_MITE	Class II	TIR	hAT
rnd-4_family-2051	Unknown	ClassII_MITE	Class II	unclassified	unclassified
rnd-4_family-2064	Unknown	ClassII_DNA_hAT_MITE	Class II	TIR	hAT
rnd-4_family-2076	Unknown	unknown	unclassified	unclassified	unclassified
rnd-4_family-2105	Unknown	unknown	unclassified	unclassified	unclassified
rnd-4_family-2108	Simple_repeat		Simple	unclassified	unclassified
rnd-4_family-213	Unknown	ClassII_DNA_TcMar_nMITE	Class II	TIR	TcMar
rnd-4_family-222	Unknown	unknown	unclassified	unclassified	unclassified
rnd-4_family-2222	Unknown	unknown	unclassified	unclassified	unclassified
rnd-4_family-2225	Unknown	ClassI_LTR_Copia	Class I	LTR	Copia
rnd-4_family-2229	DNA/PIF-Harbinger		Class II	TIR	PIF-Harbinger
rnd-4_family-2267	Unknown	ClassI_LTR_Gypsy	Class I	LTR	Gypsy
rnd-4_family-2278	Unknown	ClassII_MITE	Class II	unclassified	unclassified
rnd-4_family-2281	Unknown	unknown	unclassified	unclassified	unclassified
rnd-4_family-230	Unknown	ClassII_nMITE	Class II	unclassified	unclassified
rnd-4_family-2316	Unknown	ClassII	Class II	unclassified	unclassified
rnd-4_family-2318	LTR/Gypsy		Class I	LTR	Gypsy
rnd-4_family-2323	Unknown	ClassII_MITE	Class II	unclassified	unclassified
rnd-4_family-2349	snRNA		snRNA	unclassified	unclassified
rnd-4_family-2384	Unknown	ClassII_nMITE	Class II	unclassified	unclassified
rnd-4_family-2414	DNA/hAT-Tip100		Class II	TIR	hAT
rnd-4_family-2469	Unknown	unknown	unclassified	unclassified	unclassified
rnd-4_family-2477	Unknown	ClassII_DNA_hAT_MITE	Class II	TIR	hAT
rnd-4_family-2527	LINE/L1		Class I	LINE	L1
rnd-4_family-255	Unknown	ClassII_MITE	Class II	unclassified	unclassified
rnd-4_family-2571	Unknown	unknown	unclassified	unclassified	unclassified
rnd-4_family-26	Unknown	ClassII_DNA_hAT_MITE	Class II	TIR	hAT
rnd-4_family-261	LINE/L1		Class I	LINE	L1
rnd-4_family-262	LTR/Copia		Class I	LTR	Copia
rnd-4_family-2624	Unknown	ClassI_LTR_Gypsy	Class I	LTR	Gypsy
rnd-4_family-2631	Unknown	ClassII_DNA_TcMar_MITE	Class II	TIR	TcMar
rnd-4_family-2647	Unknown	ClassII_DNA_Mutator_MITE	Class II	TIR	MULE-MuDR
rnd-4_family-2672	LINE/L1		Class I	LINE	L1
rnd-4_family-268	Unknown	ClassI_LTR_Copia	Class I	LTR	Copia
rnd-4_family-2700	Unknown	ClassI_LTR_Gypsy	Class I	LTR	Gypsy
rnd-4_family-2704	Unknown	ClassII_MITE	Class II	unclassified	unclassified
rnd-4_family-2730	Unknown	ClassII_DNA_Mutator_MITE	Class II	TIR	MULE-MuDR
rnd-4_family-2733	LINE/L1		Class I	LINE	L1
rnd-4_family-2741	Unknown	ClassII_MITE	Class II	unclassified	unclassified
rnd-4_family-2750	SINE/tRNA		Class I	SINE	tRNA
rnd-4_family-2752	Unknown	ClassI_LTR_Copia	Class I	LTR	Copia
rnd-4_family-2790	LINE/L1		Class I	LINE	L1
rnd-4_family-2869	Unknown	ClassII_MITE	Class II	unclassified	unclassified
rnd-4_family-2924	Unknown	unknown	unclassified	unclassified	unclassified
rnd-4_family-2925	DNA/hAT-Tag1		Class II	TIR	hAT
rnd-4_family-2932	Unknown	ClassII_MITE	Class II	unclassified	unclassified
rnd-4_family-2942	Unknown	ClassII_nMITE	Class II	unclassified	unclassified
rnd-4_family-2948	LTR/Copia		Class I	LTR	Copia
rnd-4_family-2959	LTR/Gypsy		Class I	LTR	Gypsy
rnd-4_family-3017	Unknown	ClassII_DNA_Mutator_MITE	Class II	TIR	MULE-MuDR
rnd-4_family-3019	Unknown	unknown	unclassified	unclassified	unclassified
rnd-4_family-3023	Unknown	ClassI_LTR_Gypsy	Class I	LTR	Gypsy
rnd-4_family-3069	Unknown	ClassII_DNA_hAT_MITE	Class II	TIR	hAT
rnd-4_family-3088	Unknown	ClassII_DNA_Mutator_nMITE	Class II	TIR	MULE-MuDR
rnd-4_family-313	LINE/L1		Class I	LINE	L1
rnd-4_family-3143	Unknown	ClassI	Class I	unclassified	unclassified
rnd-4_family-3156	Unknown	ClassII_DNA_Harbinger_MITE	Class II	TIR	PIF-Harbinger
rnd-4_family-3170	Unknown	ClassII_nMITE	Class II	unclassified	unclassified
rnd-4_family-3224	Unknown	ClassI	Class I	unclassified	unclassified
rnd-4_family-3233	Unknown	ClassII_DNA_hAT_MITE	Class II	TIR	hAT
rnd-4_family-3237	RC/Helitron		Class II	Helitron/RC	Helitron
rnd-4_family-324	Unknown	ClassII_DNA_TcMar_nMITE	Class II	TIR	TcMar
rnd-4_family-3281	Unknown	unknown	unclassified	unclassified	unclassified
rnd-4_family-332	DNA/hAT-Tag1		Class II	TIR	hAT
rnd-4_family-3343	Unknown	ClassII_MITE	Class II	unclassified	unclassified
rnd-4_family-3370	LINE/L1		Class I	LINE	L1
rnd-4_family-3413	Unknown	ClassII_MITE	Class II	unclassified	unclassified
rnd-4_family-3424	Unknown	ClassII_DNA_hAT_MITE	Class II	TIR	hAT
rnd-4_family-3534	Unknown	ClassII_DNA_Mutator_MITE	Class II	TIR	MULE-MuDR
rnd-4_family-3561	Unknown	unknown	unclassified	unclassified	unclassified
rnd-4_family-3562	LINE/L1		Class I	LINE	L1
rnd-4_family-3607	Unknown	ClassI	Class I	unclassified	unclassified
rnd-4_family-3619	DNA/PIF-Harbinger		Class II	TIR	PIF-Harbinger
rnd-4_family-3653	Unknown	ClassII_DNA_hAT_MITE	Class II	TIR	hAT
rnd-4_family-3734	Unknown	ClassI_LTR_Copia	Class I	LTR	Copia
rnd-4_family-376	Unknown	ClassI_LTR_Gypsy	Class I	LTR	Gypsy
rnd-4_family-3788	Unknown	ClassI_LTR	Class I	LTR	unclassified
rnd-4_family-3792	Unknown	ClassI_LTR_Gypsy	Class I	LTR	Gypsy
rnd-4_family-380	LINE/L1		Class I	LINE	L1
rnd-4_family-3800	Unknown	ClassII_MITE	Class II	unclassified	unclassified
rnd-4_family-381	LINE/L1		Class I	LINE	L1
rnd-4_family-3813	Unknown	ClassII_DNA_TcMar_MITE	Class II	TIR	TcMar
rnd-4_family-3814	DNA/MULE-MuDR		Class II	TIR	MULE-MuDR
rnd-4_family-3855	Unknown	ClassII_DNA_hAT_MITE	Class II	TIR	hAT
rnd-4_family-3874	LTR/Copia		Class I	LTR	Copia
rnd-4_family-3879	Unknown	ClassII_MITE	Class II	unclassified	unclassified
rnd-4_family-3885	DNA/hAT-Tip100		Class II	TIR	hAT
rnd-4_family-3918	Unknown	ClassII_MITE	Class II	unclassified	unclassified
rnd-4_family-3932	Unknown	unknown	unclassified	unclassified	unclassified
rnd-4_family-3936	Unknown	unknown	unclassified	unclassified	unclassified
rnd-4_family-3942	Unknown	ClassI_nLTR_SINE_tRNA	Class I	SINE	tRNA
rnd-4_family-3952	Unknown	ClassII_DNA_Harbinger_MITE	Class II	TIR	PIF-Harbinger
rnd-4_family-397	Unknown	unknown	unclassified	unclassified	unclassified
rnd-4_family-398	Unknown	unknown	unclassified	unclassified	unclassified
rnd-4_family-399	Unknown	unknown	unclassified	unclassified	unclassified
rnd-4_family-400	Unknown	ClassII_DNA_Mutator_MITE	Class II	TIR	MULE-MuDR
rnd-4_family-401	LTR/Gypsy		Class I	LTR	Gypsy
rnd-4_family-402	LINE/L1		Class I	LINE	L1
rnd-4_family-4071	Unknown	ClassII_DNA_Mutator_MITE	Class II	TIR	MULE-MuDR
rnd-4_family-4091	Unknown	ClassI_LTR_Gypsy	Class I	LTR	Gypsy
rnd-4_family-411	Unknown	ClassII_MITE	Class II	unclassified	unclassified
rnd-4_family-4124	Unknown	ClassI_LTR_Gypsy	Class I	LTR	Gypsy
rnd-4_family-414	LINE/L1		Class I	LINE	L1
rnd-4_family-4189	LINE/L1		Class I	LINE	L1
rnd-4_family-4205	Unknown	ClassII_DNA_Harbinger_MITE	Class II	TIR	PIF-Harbinger
rnd-4_family-4215	Unknown	ClassI_LTR_Gypsy	Class I	LTR	Gypsy
rnd-4_family-4255	Unknown	ClassII_DNA_TcMar_MITE	Class II	TIR	TcMar
rnd-4_family-4268	Unknown	ClassI_LTR_Copia	Class I	LTR	Copia
rnd-4_family-4356	Unknown	unknown	unclassified	unclassified	unclassified
rnd-4_family-4412	Unknown	ClassII_DNA_hAT_nMITE	Class II	TIR	hAT
rnd-4_family-4428	LTR/Copia		Class I	LTR	Copia
rnd-4_family-4431	Unknown	unknown	unclassified	unclassified	unclassified
rnd-4_family-4454	Unknown	ClassII_MITE	Class II	unclassified	unclassified
rnd-4_family-450	Unknown	ClassII_MITE	Class II	unclassified	unclassified
rnd-4_family-451	Unknown	ClassII_DNA_hAT_nMITE	Class II	TIR	hAT
rnd-4_family-4545	Unknown	unknown	unclassified	unclassified	unclassified
rnd-4_family-4592	Unknown	ClassII_DNA_hAT_MITE	Class II	TIR	hAT
rnd-4_family-4598	Unknown	ClassII_DNA_Mutator_nMITE	Class II	TIR	MULE-MuDR
rnd-4_family-4601	Unknown	unknown	unclassified	unclassified	unclassified
rnd-4_family-4612	Unknown	ClassI_LTR_Copia	Class I	LTR	Copia
rnd-4_family-4626	Unknown	ClassII_DNA_Mutator_MITE	Class II	TIR	MULE-MuDR
rnd-4_family-470	LINE/L1		Class I	LINE	L1
rnd-4_family-4732	LTR/Gypsy		Class I	LTR	Gypsy
rnd-4_family-4734	LINE/L1		Class I	LINE	L1
rnd-4_family-477	Unknown	ClassII_DNA_Mutator_MITE	Class II	TIR	MULE-MuDR
rnd-4_family-4775	Unknown	ClassII_MITE	Class II	unclassified	unclassified
rnd-4_family-4793	Unknown	ClassII_MITE	Class II	unclassified	unclassified
rnd-4_family-4834	DNA/MULE-MuDR		Class II	TIR	MULE-MuDR
rnd-4_family-4842	Unknown	ClassI	Class I	unclassified	unclassified
rnd-4_family-4868	Unknown	ClassII_MITE	Class II	unclassified	unclassified
rnd-4_family-4887	DNA/MULE-MuDR		Class II	TIR	MULE-MuDR
rnd-4_family-4888	Unknown	unknown	unclassified	unclassified	unclassified
rnd-4_family-498	Unknown	unknown	unclassified	unclassified	unclassified
rnd-4_family-502	Unknown	ClassII_MITE	Class II	unclassified	unclassified
rnd-4_family-5032	Unknown	unknown	unclassified	unclassified	unclassified
rnd-4_family-5034	DNA/MULE-MuDR		Class II	TIR	MULE-MuDR
rnd-4_family-5093	DNA/TcMar-Pogo		Class II	TIR	TcMar
rnd-4_family-5106	LINE/L1		Class I	LINE	L1
rnd-4_family-5109	Unknown	ClassI	Class I	unclassified	unclassified
rnd-4_family-5225	Unknown	ClassI_LTR_Gypsy	Class I	LTR	Gypsy
rnd-4_family-525	Unknown	ClassII_MITE	Class II	unclassified	unclassified
rnd-4_family-529	Unknown	unknown	unclassified	unclassified	unclassified
rnd-4_family-5297	Unknown	unknown	unclassified	unclassified	unclassified
rnd-4_family-5375	Unknown	unknown	unclassified	unclassified	unclassified
rnd-4_family-545	Unknown	unknown	unclassified	unclassified	unclassified
rnd-4_family-5450	Unknown	ClassII_MITE	Class II	unclassified	unclassified
rnd-4_family-547	LINE/L1		Class I	LINE	L1
rnd-4_family-5499	Unknown	ClassI_LTR_Gypsy	Class I	LTR	Gypsy
rnd-4_family-5512	Unknown	ClassII_MITE	Class II	unclassified	unclassified
rnd-4_family-5513	Unknown	ClassI_LTR_Copia	Class I	LTR	Copia
rnd-4_family-5546	Unknown	ClassI_LTR_Gypsy	Class I	LTR	Gypsy
rnd-4_family-5597	Unknown	ClassII_nMITE	Class II	unclassified	unclassified
rnd-4_family-5599	Unknown	ClassII_DNA_Mutator_nMITE	Class II	TIR	MULE-MuDR
rnd-4_family-5600	Unknown	ClassII_DNA_hAT_MITE	Class II	TIR	hAT
rnd-4_family-5632	Unknown	ClassII_MITE	Class II	unclassified	unclassified
rnd-4_family-5663	Unknown	ClassII_nMITE	Class II	unclassified	unclassified
rnd-4_family-5690	Unknown	unknown	unclassified	unclassified	unclassified
rnd-4_family-5749	Unknown	ClassI_LTR_Gypsy	Class I	LTR	Gypsy
rnd-4_family-577	Unknown	unknown	unclassified	unclassified	unclassified
rnd-4_family-5782	Unknown	ClassI_LTR_Gypsy	Class I	LTR	Gypsy
rnd-4_family-5801	Unknown	ClassII_DNA_hAT_MITE	Class II	TIR	hAT
rnd-4_family-5817	LINE/L1		Class I	LINE	L1
rnd-4_family-5835	Unknown	ClassI	Class I	unclassified	unclassified
rnd-4_family-588	LINE/L1		Class I	LINE	L1
rnd-4_family-5880	LTR/Copia		Class I	LTR	Copia
rnd-4_family-5895	Unknown	ClassII_MITE	Class II	unclassified	unclassified
rnd-4_family-5914	LTR/Copia		Class I	LTR	Copia
rnd-4_family-598	Unknown	ClassII_DNA_Mutator_MITE	Class II	TIR	MULE-MuDR
rnd-4_family-5986	Unknown	ClassII_DNA_Mutator_MITE	Class II	TIR	MULE-MuDR
rnd-4_family-5992	Unknown	ClassII_DNA_hAT_MITE	Class II	TIR	hAT
rnd-4_family-6089	Unknown	ClassII_DNA_Mutator_MITE	Class II	TIR	MULE-MuDR
rnd-4_family-609	Unknown	ClassII_MITE	Class II	unclassified	unclassified
rnd-4_family-6132	rRNA		rRnA	unclassified	unclassified
rnd-4_family-6155	Unknown	ClassI_LTR_Gypsy	Class I	LTR	Gypsy
rnd-4_family-616	Unknown	ClassI_LTR_Gypsy	Class I	LTR	Gypsy
rnd-4_family-6168	Unknown	ClassII_DNA_hAT_nMITE	Class II	TIR	hAT
rnd-4_family-6169	Unknown	ClassII_MITE	Class II	unclassified	unclassified
rnd-4_family-619	Unknown	ClassI_LTR_Gypsy	Class I	LTR	Gypsy
rnd-4_family-6281	DNA/PIF-Harbinger		Class II	TIR	PIF-Harbinger
rnd-4_family-634	LTR/Gypsy		Class I	LTR	Gypsy
rnd-4_family-635	LTR/Gypsy		Class I	LTR	Gypsy
rnd-4_family-638	LTR/Caulimovirus		Class I	LTR	Caulimovirus
rnd-4_family-639	DNA/CMC-EnSpm		Class II	TIR	CMC-EnSpm
rnd-4_family-644	Unknown	ClassI_LTR_Gypsy	Class I	LTR	Gypsy
rnd-4_family-6448	Unknown	ClassI_LTR_Gypsy	Class I	LTR	Gypsy
rnd-4_family-654	LTR/Copia		Class I	LTR	Copia
rnd-4_family-6575	Unknown	ClassI_LTR_Gypsy	Class I	LTR	Gypsy
rnd-4_family-66	Unknown	ClassII_DNA_Harbinger_nMITE	Class II	TIR	PIF-Harbinger
rnd-4_family-664	Unknown	ClassII_DNA_hAT_MITE	Class II	TIR	hAT
rnd-4_family-667	Unknown	ClassII_MITE	Class II	unclassified	unclassified
rnd-4_family-6671	Unknown	ClassII_DNA_Mutator_nMITE	Class II	TIR	MULE-MuDR
rnd-4_family-6746	Unknown	unknown	unclassified	unclassified	unclassified
rnd-4_family-681	Unknown	unknown	unclassified	unclassified	unclassified
rnd-4_family-6900	RC/Helitron		Class II	Helitron/RC	Helitron
rnd-4_family-695	Unknown	ClassII_DNA_TcMar_MITE	Class II	TIR	TcMar
rnd-4_family-696	Unknown	ClassII_DNA_Mutator_MITE	Class II	TIR	MULE-MuDR
rnd-4_family-6981	Unknown	ClassII_nMITE	Class II	unclassified	unclassified
rnd-4_family-7009	Unknown	ClassI	Class I	unclassified	unclassified
rnd-4_family-701	Unknown	ClassII_DNA_Harbinger_MITE	Class II	TIR	PIF-Harbinger
rnd-4_family-702	Unknown	ClassII_DNA_Mutator_MITE	Class II	TIR	MULE-MuDR
rnd-4_family-703	Unknown	ClassI_LTR_Gypsy	Class I	LTR	Gypsy
rnd-4_family-704	Unknown	ClassII_DNA_TcMar_nMITE	Class II	TIR	TcMar
rnd-4_family-7040	Unknown	unknown	unclassified	unclassified	unclassified
rnd-4_family-706	LTR/Copia		Class I	LTR	Copia
rnd-4_family-707	Unknown	ClassII_DNA_Harbinger_MITE	Class II	TIR	PIF-Harbinger
rnd-4_family-767	Unknown	ClassII_DNA_Mutator_MITE	Class II	TIR	MULE-MuDR
rnd-4_family-768	Unknown	ClassI_nLTR_LINE_L1	Class I	LINE	L1
rnd-4_family-769	Unknown	ClassII_DNA_hAT_MITE	Class II	TIR	hAT
rnd-4_family-771	Unknown	ClassII_MITE	Class II	unclassified	unclassified
rnd-4_family-773	Unknown	ClassI_LTR_Gypsy	Class I	LTR	Gypsy
rnd-4_family-7768	Unknown	unknown	unclassified	unclassified	unclassified
rnd-4_family-7833	Unknown	unknown	unclassified	unclassified	unclassified
rnd-4_family-803	LINE/L1		Class I	LINE	L1
rnd-4_family-8036	Unknown	unknown	unclassified	unclassified	unclassified
rnd-4_family-8076	LTR/Copia		Class I	LTR	Copia
rnd-4_family-8275	Unknown	ClassII_DNA_Harbinger_MITE	Class II	TIR	PIF-Harbinger
rnd-4_family-844	Unknown	ClassII_DNA_Harbinger_MITE	Class II	TIR	PIF-Harbinger
rnd-4_family-8528	Unknown	unknown	unclassified	unclassified	unclassified
rnd-4_family-858	Unknown	ClassII_DNA_Mutator_nMITE	Class II	TIR	MULE-MuDR
rnd-4_family-866	Unknown	unknown	unclassified	unclassified	unclassified
rnd-4_family-8680	Unknown	ClassI_LTR_Gypsy	Class I	LTR	Gypsy
rnd-4_family-8683	Unknown	ClassII_MITE	Class II	unclassified	unclassified
rnd-4_family-8751	Unknown	ClassII_MITE	Class II	unclassified	unclassified
rnd-4_family-880	LINE/L1		Class I	LINE	L1
rnd-4_family-9	Unknown	unknown	unclassified	unclassified	unclassified
rnd-4_family-9004	Unknown	ClassII_DNA_hAT_MITE	Class II	TIR	hAT
rnd-4_family-9049	DNA/MULE-MuDR		Class II	TIR	MULE-MuDR
rnd-4_family-9094	Unknown	unknown	unclassified	unclassified	unclassified
rnd-4_family-910	Unknown	ClassI_nLTR_PLE	Class I	PLE	unclassified
rnd-4_family-919	Unknown	ClassI_LTR_Gypsy	Class I	LTR	Gypsy
rnd-4_family-9297	Unknown	ClassII_MITE	Class II	unclassified	unclassified
rnd-4_family-9408	Unknown	unknown	unclassified	unclassified	unclassified
rnd-4_family-9481	Unknown	ClassI_LTR_Gypsy	Class I	LTR	Gypsy
rnd-4_family-973	Unknown	unknown	unclassified	unclassified	unclassified
rnd-4_family-980	Unknown	ClassII_nMITE	Class II	unclassified	unclassified
rnd-4_family-9813	LINE/L1		Class I	LINE	L1
rnd-4_family-9862	Unknown	ClassII_DNA_hAT_MITE	Class II	TIR	hAT
rnd-4_family-988	DNA/hAT-Tag1		Class II	TIR	hAT
rnd-5_family-10102	DNA/MULE-MuDR		Class II	TIR	MULE-MuDR
rnd-5_family-10317	Unknown	ClassI_LTR_Gypsy	Class I	LTR	Gypsy
rnd-5_family-10526	Unknown	unknown	unclassified	unclassified	unclassified
rnd-5_family-1055	Unknown	ClassI_LTR_Gypsy	Class I	LTR	Gypsy
rnd-5_family-1057	Unknown	ClassII_MITE	Class II	unclassified	unclassified
rnd-5_family-1112	Unknown	ClassI	Class I	unclassified	unclassified
rnd-5_family-11248	Unknown	ClassI_LTR_Copia	Class I	LTR	Copia
rnd-5_family-1126	Unknown	ClassII_nMITE	Class II	unclassified	unclassified
rnd-5_family-1133	Unknown	unknown	unclassified	unclassified	unclassified
rnd-5_family-11692	Unknown	ClassII_DNA_hAT_MITE	Class II	TIR	hAT
rnd-5_family-12004	Unknown	unknown	unclassified	unclassified	unclassified
rnd-5_family-121	Unknown	ClassII_MITE	Class II	unclassified	unclassified
rnd-5_family-1234	Unknown	ClassII_MITE	Class II	unclassified	unclassified
rnd-5_family-12410	Unknown	ClassI_LTR	Class I	LTR	unclassified
rnd-5_family-1254	Unknown	ClassII_DNA_TcMar_nMITE	Class II	TIR	TcMar
rnd-5_family-1297	Unknown	ClassI	Class I	unclassified	unclassified
rnd-5_family-12993	Unknown	ClassI_LTR_Gypsy	Class I	LTR	Gypsy
rnd-5_family-1304	Unknown	ClassII_MITE	Class II	unclassified	unclassified
rnd-5_family-1318	Unknown	ClassII_DNA_hAT_MITE	Class II	TIR	hAT
rnd-5_family-134	Unknown	ClassII_DNA_hAT_MITE	Class II	TIR	hAT
rnd-5_family-1355	Unknown	ClassII_DNA_hAT_MITE	Class II	TIR	hAT
rnd-5_family-1403	DNA/PIF-Harbinger		Class II	TIR	PIF-Harbinger
rnd-5_family-1441	Unknown	ClassI	Class I	unclassified	unclassified
rnd-5_family-1494	DNA/hAT-Ac		Class II	TIR	hAT
rnd-5_family-1526	Unknown	unknown	unclassified	unclassified	unclassified
rnd-5_family-1544	Unknown	unknown	unclassified	unclassified	unclassified
rnd-5_family-1556	Unknown	unknown	unclassified	unclassified	unclassified
rnd-5_family-1568	Unknown	unknown	unclassified	unclassified	unclassified
rnd-5_family-1569	Unknown	ClassII_DNA_Harbinger_nMITE	Class II	TIR	PIF-Harbinger
rnd-5_family-16517	Unknown	unknown	unclassified	unclassified	unclassified
rnd-5_family-16642	Unknown	ClassII_DNA_Harbinger_nMITE	Class II	TIR	PIF-Harbinger
rnd-5_family-1671	Unknown	unknown	unclassified	unclassified	unclassified
rnd-5_family-1673	SINE/U		Class I	SINE	U
rnd-5_family-1689	DNA/PIF-Harbinger		Class II	TIR	PIF-Harbinger
rnd-5_family-1747	Unknown	ClassII_DNA_hAT_MITE	Class II	TIR	hAT
rnd-5_family-1775	Unknown	unknown	unclassified	unclassified	unclassified
rnd-5_family-1797	LTR/Gypsy		Class I	LTR	Gypsy
rnd-5_family-1807	RC/Helitron		Class II	Helitron/RC	Helitron
rnd-5_family-1840	Unknown	unknown	unclassified	unclassified	unclassified
rnd-5_family-1841	Unknown	unknown	unclassified	unclassified	unclassified
rnd-5_family-1845	Unknown	unknown	unclassified	unclassified	unclassified
rnd-5_family-1848	LINE/L1		Class I	LINE	L1
rnd-5_family-185	Unknown	ClassII_DNA_Harbinger_MITE	Class II	TIR	PIF-Harbinger
rnd-5_family-1927	Unknown	ClassI_LTR	Class I	LTR	unclassified
rnd-5_family-1952	RC/Helitron		Class II	Helitron/RC	Helitron
rnd-5_family-1987	RC/Helitron		Class II	Helitron/RC	Helitron
rnd-5_family-200	Unknown	unknown	unclassified	unclassified	unclassified
rnd-5_family-2002	Unknown	ClassI_LTR	Class I	LTR	unclassified
rnd-5_family-203	Unknown	ClassI_LTR_Copia	Class I	LTR	Copia
rnd-5_family-2105	Unknown	ClassII_DNA_hAT_MITE	Class II	TIR	hAT
rnd-5_family-2127	Unknown	ClassII_MITE	Class II	unclassified	unclassified
rnd-5_family-2131	Unknown	ClassII_nMITE	Class II	unclassified	unclassified
rnd-5_family-2140	Unknown	ClassII_DNA_Mutator_MITE	Class II	TIR	MULE-MuDR
rnd-5_family-2160	Unknown	unknown	unclassified	unclassified	unclassified
rnd-5_family-2182	Unknown	unknown	unclassified	unclassified	unclassified
rnd-5_family-2280	Unknown	ClassII_MITE	Class II	unclassified	unclassified
rnd-5_family-230	Unknown	ClassII_MITE	Class II	unclassified	unclassified
rnd-5_family-233	Unknown	ClassII_DNA_hAT_MITE	Class II	TIR	hAT
rnd-5_family-2389	Unknown	ClassII_DNA_hAT_nMITE	Class II	TIR	hAT
rnd-5_family-2512	Unknown	ClassI_nLTR	Class I	unclassified	unclassified
rnd-5_family-258	Unknown	unknown	unclassified	unclassified	unclassified
rnd-5_family-2596	Unknown	ClassII_DNA_hAT_nMITE	Class II	TIR	hAT
rnd-5_family-260	DNA/MULE-MuDR		Class II	TIR	MULE-MuDR
rnd-5_family-2616	Unknown	ClassII_MITE	Class II	unclassified	unclassified
rnd-5_family-2689	Unknown	ClassII_MITE	Class II	unclassified	unclassified
rnd-5_family-273	Unknown	ClassII_MITE	Class II	unclassified	unclassified
rnd-5_family-2843	Unknown	unknown	unclassified	unclassified	unclassified
rnd-5_family-2863	Unknown	ClassII_MITE	Class II	unclassified	unclassified
rnd-5_family-2927	Unknown	ClassII_DNA_hAT_nMITE	Class II	TIR	hAT
rnd-5_family-2933	Unknown	ClassII_DNA_hAT_MITE	Class II	TIR	hAT
rnd-5_family-2997	Unknown	unknown	unclassified	unclassified	unclassified
rnd-5_family-3018	Unknown	ClassI_LTR_Copia	Class I	LTR	Copia
rnd-5_family-3041	DNA/CMC-EnSpm		Class II	TIR	CMC-EnSpm
rnd-5_family-3050	Unknown	unknown	unclassified	unclassified	unclassified
rnd-5_family-3064	Unknown	unknown	unclassified	unclassified	unclassified
rnd-5_family-3068	RC/Helitron		Class II	Helitron/RC	Helitron
rnd-5_family-317	Unknown	ClassI_LTR_Copia	Class I	LTR	Copia
rnd-5_family-3321	Unknown	ClassI_LTR_Gypsy	Class I	LTR	Gypsy
rnd-5_family-3388	Unknown	ClassI_LTR_Copia	Class I	LTR	Copia
rnd-5_family-3398	Unknown	ClassI	Class I	unclassified	unclassified
rnd-5_family-3424	Unknown	ClassII_DNA_Mutator_nMITE	Class II	TIR	MULE-MuDR
rnd-5_family-3583	Unknown	unknown	unclassified	unclassified	unclassified
rnd-5_family-364	Unknown	ClassII_MITE	Class II	unclassified	unclassified
rnd-5_family-3710	Unknown	ClassII_MITE	Class II	unclassified	unclassified
rnd-5_family-3800	Unknown	ClassII_nMITE	Class II	unclassified	unclassified
rnd-5_family-3851	DNA/MULE-MuDR		Class II	TIR	MULE-MuDR
rnd-5_family-3958	Unknown	ClassI_nLTR_LINE_L1	Class I	LINE	L1
rnd-5_family-396	Unknown	unknown	unclassified	unclassified	unclassified
rnd-5_family-3961	tRNA		tRNA	unclassified	unclassified
rnd-5_family-412	Unknown	ClassII_DNA_Mutator_nMITE	Class II	TIR	MULE-MuDR
rnd-5_family-4155	Unknown	ClassII_DNA_hAT_MITE	Class II	TIR	hAT
rnd-5_family-4167	Unknown	ClassII_MITE	Class II	unclassified	unclassified
rnd-5_family-4172	DNA/PIF-Harbinger		Class II	TIR	PIF-Harbinger
rnd-5_family-4216	Unknown	unknown	unclassified	unclassified	unclassified
rnd-5_family-4249	Unknown	ClassI_LTR_Copia	Class I	LTR	Copia
rnd-5_family-426	Unknown	ClassII_DNA_TcMar_MITE	Class II	TIR	TcMar
rnd-5_family-429	Unknown	ClassI_LTR_Copia	Class I	LTR	Copia
rnd-5_family-4474	Unknown	ClassII_MITE	Class II	unclassified	unclassified
rnd-5_family-4646	Unknown	unknown	unclassified	unclassified	unclassified
rnd-5_family-4649	Unknown	ClassII_DNA_hAT_MITE	Class II	TIR	hAT
rnd-5_family-477	Unknown	ClassI	Class I	unclassified	unclassified
rnd-5_family-4803	Unknown	ClassII_DNA_hAT_nMITE	Class II	TIR	hAT
rnd-5_family-4921	DNA/hAT-Ac		Class II	TIR	hAT
rnd-5_family-4969	Unknown	unknown	unclassified	unclassified	unclassified
rnd-5_family-5044	Unknown	ClassII_DNA_TcMar_nMITE	Class II	TIR	TcMar
rnd-5_family-522	Unknown	ClassI_LTR	Class I	LTR	unclassified
rnd-5_family-526	Unknown	unknown	unclassified	unclassified	unclassified
rnd-5_family-5413	SINE/ID		Class I	SINE	ID
rnd-5_family-5420	Unknown	ClassII_nMITE	Class II	unclassified	unclassified
rnd-5_family-5456	Unknown	unknown	unclassified	unclassified	unclassified
rnd-5_family-5522	Unknown	ClassII_MITE	Class II	unclassified	unclassified
rnd-5_family-5599	Unknown	ClassII_DNA_hAT_MITE	Class II	TIR	hAT
rnd-5_family-561	LINE/L1		Class I	LINE	L1
rnd-5_family-566	Unknown	unknown	unclassified	unclassified	unclassified
rnd-5_family-5765	Unknown	unknown	unclassified	unclassified	unclassified
rnd-5_family-5821	Unknown	unknown	unclassified	unclassified	unclassified
rnd-5_family-5926	DNA/PIF-Harbinger		Class II	TIR	PIF-Harbinger
rnd-5_family-5939	Unknown	unknown	unclassified	unclassified	unclassified
rnd-5_family-5949	Unknown	unknown	unclassified	unclassified	unclassified
rnd-5_family-602	Unknown	ClassII_DNA_hAT_nMITE	Class II	TIR	hAT
rnd-5_family-6043	Unknown	ClassI_nLTR_SINE_tRNA	Class I	SINE	tRNA
rnd-5_family-6045	Unknown	unknown	unclassified	unclassified	unclassified
rnd-5_family-6054	LINE/L1		Class I	LINE	L1
rnd-5_family-6065	Unknown	ClassI_LTR_Copia	Class I	LTR	Copia
rnd-5_family-619	Unknown	ClassII_DNA_Mutator_MITE	Class II	TIR	MULE-MuDR
rnd-5_family-6316	Unknown	ClassI_LTR_Gypsy	Class I	LTR	Gypsy
rnd-5_family-6363	Unknown	ClassII_MITE	Class II	unclassified	unclassified
rnd-5_family-6540	Unknown	ClassI_LTR_Gypsy	Class I	LTR	Gypsy
rnd-5_family-67	Unknown	ClassI_LTR_Copia	Class I	LTR	Copia
rnd-5_family-6772	Unknown	ClassII_DNA_hAT_MITE	Class II	TIR	hAT
rnd-5_family-680	DNA/hAT-Ac		Class II	TIR	hAT
rnd-5_family-6892	Unknown	ClassI_LTR_Gypsy	Class I	LTR	Gypsy
rnd-5_family-7041	Unknown	unknown	unclassified	unclassified	unclassified
rnd-5_family-7132	Unknown	ClassII_DNA_hAT_nMITE	Class II	TIR	hAT
rnd-5_family-7184	Unknown	unknown	unclassified	unclassified	unclassified
rnd-5_family-722	Unknown	ClassII_MITE	Class II	unclassified	unclassified
rnd-5_family-726	Unknown	unknown	unclassified	unclassified	unclassified
rnd-5_family-7260	LINE/L1		Class I	LINE	L1
rnd-5_family-7272	LINE/L1		Class I	LINE	L1
rnd-5_family-728	Unknown	ClassII_DNA_Mutator_nMITE	Class II	TIR	MULE-MuDR
rnd-5_family-7476	Unknown	unknown	unclassified	unclassified	unclassified
rnd-5_family-7786	Unknown	ClassI_LTR_Gypsy	Class I	LTR	Gypsy
rnd-5_family-8272	Unknown	ClassII_DNA_hAT_MITE	Class II	TIR	hAT
rnd-5_family-8338	Unknown	ClassII_nMITE	Class II	unclassified	unclassified
rnd-5_family-8420	Unknown	unknown	unclassified	unclassified	unclassified
rnd-5_family-8850	Unknown	ClassII_DNA_TcMar_nMITE	Class II	TIR	TcMar
rnd-5_family-8894	Unknown	unknown	unclassified	unclassified	unclassified
rnd-5_family-918	Unknown	ClassI_LTR_Copia	Class I	LTR	Copia
rnd-5_family-9203	Unknown	ClassI_LTR_Copia	Class I	LTR	Copia
rnd-5_family-924	Unknown	ClassII_DNA_Mutator_unknown	Class II	TIR	MULE-MuDR
rnd-5_family-95	Unknown	unknown	unclassified	unclassified	unclassified
rnd-5_family-98	Unknown	ClassI_LTR_Copia	Class I	LTR	Copia

## Sheet: Table S7
scientific_name	curate_group	tissue	bioproject	biosample	experiment	run	sra_primary	sra_sample	sra_study	lib_layout	lib_strategy	lib_source	lib_selection	instrument	total_spots	total_bases	lab	center	pubmed_id
Fragaria x ananassa	fruit	fruit	PRJNA1116715	SAMN41548893	SRX24723729	SRR29203882	SRA1880369	SRS21446512	SRP510275	paired	RNA-Seq	TRANSCRIPTOMIC	PCR	Illumina NovaSeq 6000	21420473	6426141900	Yancheng Teachers University	College of Marine and Biological Engineering
Fragaria x ananassa	fruit	fruit	PRJNA1116715	SAMN41548893	SRX24723725	SRR29203886	SRA1880369	SRS21446512	SRP510275	paired	RNA-Seq	TRANSCRIPTOMIC	PCR	Illumina NovaSeq 6000	17824351	5347305300	Yancheng Teachers University	College of Marine and Biological Engineering
Fragaria x ananassa	fruit	fruit	PRJNA1116715	SAMN41548893	SRX24723723	SRR29203888	SRA1880369	SRS21446512	SRP510275	paired	RNA-Seq	TRANSCRIPTOMIC	PCR	Illumina NovaSeq 6000	23283463	6985038900	Yancheng Teachers University	College of Marine and Biological Engineering
Fragaria x ananassa	fruit	fruit	PRJNA1116715	SAMN41548893	SRX24723722	SRR29203889	SRA1880369	SRS21446512	SRP510275	paired	RNA-Seq	TRANSCRIPTOMIC	PCR	Illumina NovaSeq 6000	20232926	6069877800	Yancheng Teachers University	College of Marine and Biological Engineering
Fragaria x ananassa	fruit	fruit	PRJNA1116715	SAMN41548893	SRX24723721	SRR29203890	SRA1880369	SRS21446512	SRP510275	paired	RNA-Seq	TRANSCRIPTOMIC	PCR	Illumina NovaSeq 6000	26236493	7870947900	Yancheng Teachers University	College of Marine and Biological Engineering
Fragaria x ananassa	fruit	fruit	PRJNA1116715	SAMN41548893	SRX24723718	SRR29203893	SRA1880369	SRS21446512	SRP510275	paired	RNA-Seq	TRANSCRIPTOMIC	PCR	Illumina NovaSeq 6000	28931475	8679442500	Yancheng Teachers University	College of Marine and Biological Engineering
Fragaria x ananassa	fruit	fruit	PRJNA1116715	SAMN41548893	SRX24723716	SRR29203895	SRA1880369	SRS21446512	SRP510275	paired	RNA-Seq	TRANSCRIPTOMIC	PCR	Illumina NovaSeq 6000	23125878	6937763400	Yancheng Teachers University	College of Marine and Biological Engineering
Fragaria x ananassa	fruit	fruit	PRJNA1116715	SAMN41548893	SRX24723715	SRR29203896	SRA1880369	SRS21446512	SRP510275	paired	RNA-Seq	TRANSCRIPTOMIC	PCR	Illumina NovaSeq 6000	18654640	5596392000	Yancheng Teachers University	College of Marine and Biological Engineering
Fragaria x ananassa	fruit	fruit	PRJNA1116715	SAMN41548893	SRX24723712	SRR29203899	SRA1880369	SRS21446512	SRP510275	paired	RNA-Seq	TRANSCRIPTOMIC	PCR	Illumina NovaSeq 6000	21492570	6447771000	Yancheng Teachers University	College of Marine and Biological Engineering
Fragaria x ananassa	fruit	fruit	PRJNA1116715	SAMN41548893	SRX24723711	SRR29203900	SRA1880369	SRS21446512	SRP510275	paired	RNA-Seq	TRANSCRIPTOMIC	PCR	Illumina NovaSeq 6000	21827707	6548312100	Yancheng Teachers University	College of Marine and Biological Engineering
Fragaria x ananassa	fruit	fruit	PRJNA1116715	SAMN41548893	SRX24723710	SRR29203901	SRA1880369	SRS21446512	SRP510275	paired	RNA-Seq	TRANSCRIPTOMIC	PCR	Illumina NovaSeq 6000	27604420	8281326000	Yancheng Teachers University	College of Marine and Biological Engineering
Fragaria x ananassa	fruit	fruit	PRJNA995198	SAMN36465660	SRX21037690	SRR25294096	SRA1673495	SRS18310027	SRP449679	paired	RNA-Seq	TRANSCRIPTOMIC	PCR	Illumina NovaSeq 6000	21943640	6583092000	College of Horticulture	Sichuan Agricultural University
Fragaria x ananassa	fruit	fruit	PRJNA995198	SAMN36465659	SRX21037689	SRR25294097	SRA1673495	SRS18310026	SRP449679	paired	RNA-Seq	TRANSCRIPTOMIC	PCR	Illumina NovaSeq 6000	29503802	8851140600	College of Horticulture	Sichuan Agricultural University
Fragaria x ananassa	fruit	fruit	PRJNA995198	SAMN36465658	SRX21037688	SRR25294098	SRA1673495	SRS18310025	SRP449679	paired	RNA-Seq	TRANSCRIPTOMIC	PCR	Illumina NovaSeq 6000	19524950	5857485000	College of Horticulture	Sichuan Agricultural University
Fragaria x ananassa	fruit	fruit	PRJNA931590	SAMN33085613	SRX19292407	SRR23350620	SRA1585496	SRS16693417	SRP421176	paired	RNA-Seq	TRANSCRIPTOMIC	PCR	Illumina HiSeq X	23897017	7169105100	School of Biological and Food Engineering	Suzhou University
Fragaria x ananassa	fruit	fruit	PRJNA931590	SAMN33085612	SRX19292406	SRR23350621	SRA1585496	SRS16693416	SRP421176	paired	RNA-Seq	TRANSCRIPTOMIC	PCR	Illumina HiSeq X	23067050	6920115000	School of Biological and Food Engineering	Suzhou University
Fragaria x ananassa	fruit	fruit	PRJNA931590	SAMN33085611	SRX19292405	SRR23350622	SRA1585496	SRS16693415	SRP421176	paired	RNA-Seq	TRANSCRIPTOMIC	PCR	Illumina HiSeq X	22947080	6884124000	School of Biological and Food Engineering	Suzhou University
Fragaria x ananassa	fruit	Fruit	PRJNA838938	SAMN28488070	SRX15329313	SRR19268906	SRA1422438	SRS13057713	SRP375925	paired	RNA-Seq	TRANSCRIPTOMIC	Oligo-dT	Illumina HiSeq 2500	25489727	7646918100	College of Horticulture	Sichuan Agricultural University
Fragaria x ananassa	fruit	Fruit	PRJNA838938	SAMN28488074	SRX15329305	SRR19268914	SRA1422438	SRS13057705	SRP375925	paired	RNA-Seq	TRANSCRIPTOMIC	Oligo-dT	Illumina HiSeq 2500	24166346	7249903800	College of Horticulture	Sichuan Agricultural University
Fragaria x ananassa	fruit	Fruit	PRJNA838938	SAMN28488076	SRX15329303	SRR19268916	SRA1422438	SRS13057703	SRP375925	paired	RNA-Seq	TRANSCRIPTOMIC	Oligo-dT	Illumina HiSeq 2500	24674690	7402407000	College of Horticulture	Sichuan Agricultural University
Fragaria x ananassa	fruit	Fruit	PRJNA838938	SAMN28488071	SRX15329302	SRR19268917	SRA1422438	SRS13057702	SRP375925	paired	RNA-Seq	TRANSCRIPTOMIC	Oligo-dT	Illumina HiSeq 2500	22892346	6867703800	College of Horticulture	Sichuan Agricultural University
Fragaria x ananassa	fruit	Fruit	PRJNA838938	SAMN28488073	SRX15329300	SRR19268919	SRA1422438	SRS13057700	SRP375925	paired	RNA-Seq	TRANSCRIPTOMIC	Oligo-dT	Illumina HiSeq 2500	25818848	7745654400	College of Horticulture	Sichuan Agricultural University
Fragaria x ananassa	fruit	Fruit	PRJNA838938	SAMN28488068	SRX15329299	SRR19268920	SRA1422438	SRS13057699	SRP375925	paired	RNA-Seq	TRANSCRIPTOMIC	Oligo-dT	Illumina HiSeq 2500	24419103	7325730900	College of Horticulture	Sichuan Agricultural University
Fragaria x ananassa	fruit	Fruit	PRJNA838938	SAMN28488069	SRX15329298	SRR19268921	SRA1422438	SRS13057698	SRP375925	paired	RNA-Seq	TRANSCRIPTOMIC	Oligo-dT	Illumina HiSeq 2500	23292058	6987617400	College of Horticulture	Sichuan Agricultural University
Fragaria x ananassa	fruit	Fruit	PRJNA787565	SAMN23829292	SRX13638566	SRR17467412	SRA1352931	SRS11525209	SRP353762	single	RNA-Seq	TRANSCRIPTOMIC	PolyA	Illumina HiSeq 2000	35084671	3508467100	Horticultural sciences	University of Florida
Fragaria x ananassa	fruit	Fruit	PRJNA787565	SAMN23829398	SRX13677586	SRR17507129	SRA1353921	SRS11556082	SRP353762	paired	RNA-Seq	TRANSCRIPTOMIC	PolyA	Illumina NovaSeq 6000	20953115	6285934500	Horticultural sciences	University of Florida
Fragaria x ananassa	fruit	Fruit	PRJNA787565	SAMN23829395	SRX13677583	SRR17507132	SRA1353921	SRS11556079	SRP353762	paired	RNA-Seq	TRANSCRIPTOMIC	PolyA	Illumina NovaSeq 6000	25181196	7554358800	Horticultural sciences	University of Florida
Fragaria x ananassa	fruit	Fruit	PRJNA787565	SAMN23829318	SRX13677580	SRR17507135	SRA1353921	SRS11556076	SRP353762	paired	RNA-Seq	TRANSCRIPTOMIC	PolyA	Illumina NovaSeq 6000	20109783	6032934900	Horticultural sciences	University of Florida
Fragaria x ananassa	fruit	Fruit	PRJNA787565	SAMN23829392	SRX13677579	SRR17507136	SRA1353921	SRS11556075	SRP353762	paired	RNA-Seq	TRANSCRIPTOMIC	PolyA	Illumina NovaSeq 6000	20413069	6123920700	Horticultural sciences	University of Florida
Fragaria x ananassa	fruit	Fruit	PRJNA787565	SAMN23829387	SRX13677574	SRR17507141	SRA1353921	SRS11556070	SRP353762	paired	RNA-Seq	TRANSCRIPTOMIC	PolyA	Illumina NovaSeq 6000	23525864	7057759200	Horticultural sciences	University of Florida
Fragaria x ananassa	fruit	Fruit	PRJNA787565	SAMN23829385	SRX13677572	SRR17507143	SRA1353921	SRS11556068	SRP353762	paired	RNA-Seq	TRANSCRIPTOMIC	PolyA	Illumina NovaSeq 6000	28241793	8472537900	Horticultural sciences	University of Florida
Fragaria x ananassa	fruit	Fruit	PRJNA787565	SAMN23829381	SRX13677567	SRR17507148	SRA1353921	SRS11556063	SRP353762	paired	RNA-Seq	TRANSCRIPTOMIC	PolyA	Illumina NovaSeq 6000	29071712	8721513600	Horticultural sciences	University of Florida
Fragaria x ananassa	fruit	Fruit	PRJNA787565	SAMN23829379	SRX13677565	SRR17507150	SRA1353921	SRS11556061	SRP353762	paired	RNA-Seq	TRANSCRIPTOMIC	PolyA	Illumina NovaSeq 6000	24312501	7293750300	Horticultural sciences	University of Florida
Fragaria x ananassa	fruit	Fruit	PRJNA787565	SAMN23829376	SRX13677562	SRR17507153	SRA1353921	SRS11556058	SRP353762	paired	RNA-Seq	TRANSCRIPTOMIC	PolyA	Illumina NovaSeq 6000	22657056	6797116800	Horticultural sciences	University of Florida
Fragaria x ananassa	fruit	Fruit	PRJNA787565	SAMN23829375	SRX13677561	SRR17507154	SRA1353921	SRS11556057	SRP353762	paired	RNA-Seq	TRANSCRIPTOMIC	PolyA	Illumina NovaSeq 6000	26772775	8031832500	Horticultural sciences	University of Florida
Fragaria x ananassa	fruit	Fruit	PRJNA787565	SAMN23829374	SRX13677560	SRR17507155	SRA1353921	SRS11556056	SRP353762	paired	RNA-Seq	TRANSCRIPTOMIC	PolyA	Illumina NovaSeq 6000	25541740	7662522000	Horticultural sciences	University of Florida
Fragaria x ananassa	fruit	Fruit	PRJNA787565	SAMN23829373	SRX13677559	SRR17507156	SRA1353921	SRS11556055	SRP353762	paired	RNA-Seq	TRANSCRIPTOMIC	PolyA	Illumina NovaSeq 6000	20836570	6250971000	Horticultural sciences	University of Florida
Fragaria x ananassa	fruit	Fruit	PRJNA787565	SAMN23829372	SRX13677557	SRR17507158	SRA1353921	SRS11556053	SRP353762	paired	RNA-Seq	TRANSCRIPTOMIC	PolyA	Illumina NovaSeq 6000	20699366	6209809800	Horticultural sciences	University of Florida
Fragaria x ananassa	fruit	Fruit	PRJNA787565	SAMN23829370	SRX13677555	SRR17507160	SRA1353921	SRS11556051	SRP353762	paired	RNA-Seq	TRANSCRIPTOMIC	PolyA	Illumina NovaSeq 6000	21309981	6392994300	Horticultural sciences	University of Florida
Fragaria x ananassa	fruit	Fruit	PRJNA787565	SAMN23829368	SRX13677553	SRR17507162	SRA1353921	SRS11556049	SRP353762	paired	RNA-Seq	TRANSCRIPTOMIC	PolyA	Illumina NovaSeq 6000	22131751	6639525300	Horticultural sciences	University of Florida
Fragaria x ananassa	fruit	Fruit	PRJNA787565	SAMN23829366	SRX13677551	SRR17507164	SRA1353921	SRS11556047	SRP353762	paired	RNA-Seq	TRANSCRIPTOMIC	PolyA	Illumina NovaSeq 6000	21077366	6323209800	Horticultural sciences	University of Florida
Fragaria x ananassa	fruit	Fruit	PRJNA787565	SAMN23829362	SRX13677546	SRR17507169	SRA1353921	SRS11556042	SRP353762	paired	RNA-Seq	TRANSCRIPTOMIC	PolyA	Illumina NovaSeq 6000	26506757	7952027100	Horticultural sciences	University of Florida
Fragaria x ananassa	fruit	Fruit	PRJNA787565	SAMN23829360	SRX13677544	SRR17507171	SRA1353921	SRS11556040	SRP353762	paired	RNA-Seq	TRANSCRIPTOMIC	PolyA	Illumina NovaSeq 6000	24946984	7484095200	Horticultural sciences	University of Florida
Fragaria x ananassa	fruit	Fruit	PRJNA787565	SAMN23829356	SRX13677540	SRR17507175	SRA1353921	SRS11556036	SRP353762	paired	RNA-Seq	TRANSCRIPTOMIC	PolyA	Illumina NovaSeq 6000	21489389	6446816700	Horticultural sciences	University of Florida
Fragaria x ananassa	fruit	Fruit	PRJNA787565	SAMN23829353	SRX13677537	SRR17507178	SRA1353921	SRS11556033	SRP353762	paired	RNA-Seq	TRANSCRIPTOMIC	PolyA	Illumina NovaSeq 6000	22149012	6644703600	Horticultural sciences	University of Florida
Fragaria x ananassa	fruit	Fruit	PRJNA787565	SAMN23829351	SRX13677534	SRR17507181	SRA1353921	SRS11556030	SRP353762	paired	RNA-Seq	TRANSCRIPTOMIC	PolyA	Illumina NovaSeq 6000	24625001	7387500300	Horticultural sciences	University of Florida
Fragaria x ananassa	fruit	Fruit	PRJNA787565	SAMN23829350	SRX13677533	SRR17507182	SRA1353921	SRS11556029	SRP353762	paired	RNA-Seq	TRANSCRIPTOMIC	PolyA	Illumina NovaSeq 6000	23594782	7078434600	Horticultural sciences	University of Florida
Fragaria x ananassa	fruit	Fruit	PRJNA787565	SAMN23829349	SRX13677532	SRR17507183	SRA1353921	SRS11556028	SRP353762	paired	RNA-Seq	TRANSCRIPTOMIC	PolyA	Illumina NovaSeq 6000	20355244	6106573200	Horticultural sciences	University of Florida
Fragaria x ananassa	fruit	Fruit	PRJNA787565	SAMN23829324	SRX13677531	SRR17507184	SRA1353921	SRS11555982	SRP353762	paired	RNA-Seq	TRANSCRIPTOMIC	PolyA	Illumina NovaSeq 6000	21449883	6434964900	Horticultural sciences	University of Florida
Fragaria x ananassa	fruit	Fruit	PRJNA787565	SAMN23829324	SRX13677530	SRR17507185	SRA1353921	SRS11555982	SRP353762	paired	RNA-Seq	TRANSCRIPTOMIC	PolyA	Illumina NovaSeq 6000	21925402	6577620600	Horticultural sciences	University of Florida
Fragaria x ananassa	fruit	Fruit	PRJNA787565	SAMN23829464	SRX13677528	SRR17507187	SRA1353921	SRS11556026	SRP353762	paired	RNA-Seq	TRANSCRIPTOMIC	PolyA	Illumina NovaSeq 6000	23325507	6997652100	Horticultural sciences	University of Florida
Fragaria x ananassa	fruit	Fruit	PRJNA787565	SAMN23829462	SRX13677525	SRR17507190	SRA1353921	SRS11556024	SRP353762	paired	RNA-Seq	TRANSCRIPTOMIC	PolyA	Illumina NovaSeq 6000	20032267	6009680100	Horticultural sciences	University of Florida
Fragaria x ananassa	fruit	Fruit	PRJNA787565	SAMN23829427	SRX13677522	SRR17507193	SRA1353921	SRS11556021	SRP353762	paired	RNA-Seq	TRANSCRIPTOMIC	PolyA	Illumina NovaSeq 6000	24744063	7423218900	Horticultural sciences	University of Florida
Fragaria x ananassa	fruit	Fruit	PRJNA787565	SAMN23829426	SRX13677521	SRR17507194	SRA1353921	SRS11556020	SRP353762	paired	RNA-Seq	TRANSCRIPTOMIC	PolyA	Illumina NovaSeq 6000	21404760	6421428000	Horticultural sciences	University of Florida
Fragaria x ananassa	fruit	Fruit	PRJNA787565	SAMN23829425	SRX13677520	SRR17507195	SRA1353921	SRS11556019	SRP353762	paired	RNA-Seq	TRANSCRIPTOMIC	PolyA	Illumina NovaSeq 6000	23015853	6904755900	Horticultural sciences	University of Florida
Fragaria x ananassa	fruit	Fruit	PRJNA787565	SAMN23829424	SRX13677519	SRR17507196	SRA1353921	SRS11556018	SRP353762	paired	RNA-Seq	TRANSCRIPTOMIC	PolyA	Illumina NovaSeq 6000	21069364	6320809200	Horticultural sciences	University of Florida
Fragaria x ananassa	fruit	Fruit	PRJNA787565	SAMN23829423	SRX13677518	SRR17507197	SRA1353921	SRS11556017	SRP353762	paired	RNA-Seq	TRANSCRIPTOMIC	PolyA	Illumina NovaSeq 6000	21670975	6501292500	Horticultural sciences	University of Florida
Fragaria x ananassa	fruit	Fruit	PRJNA787565	SAMN23829419	SRX13677513	SRR17507202	SRA1353921	SRS11556012	SRP353762	paired	RNA-Seq	TRANSCRIPTOMIC	PolyA	Illumina NovaSeq 6000	26326988	7898096400	Horticultural sciences	University of Florida
Fragaria x ananassa	fruit	Fruit	PRJNA787565	SAMN23829418	SRX13677512	SRR17507203	SRA1353921	SRS11556011	SRP353762	paired	RNA-Seq	TRANSCRIPTOMIC	PolyA	Illumina NovaSeq 6000	20557866	6167359800	Horticultural sciences	University of Florida
Fragaria x ananassa	fruit	Fruit	PRJNA787565	SAMN23829416	SRX13677510	SRR17507205	SRA1353921	SRS11556009	SRP353762	paired	RNA-Seq	TRANSCRIPTOMIC	PolyA	Illumina NovaSeq 6000	22818706	6845611800	Horticultural sciences	University of Florida
Fragaria x ananassa	fruit	Fruit	PRJNA787565	SAMN23829320	SRX13677506	SRR17507209	SRA1353921	SRS11556005	SRP353762	paired	RNA-Seq	TRANSCRIPTOMIC	PolyA	Illumina NovaSeq 6000	50706038	15212000000	Horticultural sciences	University of Florida
Fragaria x ananassa	fruit	Fruit	PRJNA787565	SAMN23829411	SRX13677504	SRR17507211	SRA1353921	SRS11556003	SRP353762	paired	RNA-Seq	TRANSCRIPTOMIC	PolyA	Illumina NovaSeq 6000	22368342	6710502600	Horticultural sciences	University of Florida
Fragaria x ananassa	fruit	Fruit	PRJNA787565	SAMN23829410	SRX13677503	SRR17507212	SRA1353921	SRS11556002	SRP353762	paired	RNA-Seq	TRANSCRIPTOMIC	PolyA	Illumina NovaSeq 6000	22374324	6712297200	Horticultural sciences	University of Florida
Fragaria x ananassa	fruit	Fruit	PRJNA787565	SAMN23829409	SRX13677502	SRR17507213	SRA1353921	SRS11556001	SRP353762	paired	RNA-Seq	TRANSCRIPTOMIC	PolyA	Illumina NovaSeq 6000	19790365	5937109500	Horticultural sciences	University of Florida
Fragaria x ananassa	fruit	Fruit	PRJNA787565	SAMN23829407	SRX13677500	SRR17507215	SRA1353921	SRS11555999	SRP353762	paired	RNA-Seq	TRANSCRIPTOMIC	PolyA	Illumina NovaSeq 6000	23104046	6931213800	Horticultural sciences	University of Florida
Fragaria x ananassa	fruit	Fruit	PRJNA787565	SAMN23829404	SRX13677497	SRR17507218	SRA1353921	SRS11555996	SRP353762	paired	RNA-Seq	TRANSCRIPTOMIC	PolyA	Illumina NovaSeq 6000	20159312	6047793600	Horticultural sciences	University of Florida
Fragaria x ananassa	fruit	Fruit	PRJNA787565	SAMN23829403	SRX13677496	SRR17507219	SRA1353921	SRS11555995	SRP353762	paired	RNA-Seq	TRANSCRIPTOMIC	PolyA	Illumina NovaSeq 6000	21748715	6524614500	Horticultural sciences	University of Florida
Fragaria x ananassa	fruit	Fruit	PRJNA787565	SAMN23829400	SRX13677492	SRR17507223	SRA1353921	SRS11555991	SRP353762	paired	RNA-Seq	TRANSCRIPTOMIC	PolyA	Illumina NovaSeq 6000	23274680	6982404000	Horticultural sciences	University of Florida
Fragaria x ananassa	fruit	Fruit	PRJNA787565	SAMN23829399	SRX13677491	SRR17507224	SRA1353921	SRS11555990	SRP353762	paired	RNA-Seq	TRANSCRIPTOMIC	PolyA	Illumina NovaSeq 6000	20947657	6284297100	Horticultural sciences	University of Florida
Fragaria x ananassa	fruit	Fruit	PRJNA787565	SAMN23829458	SRX13677489	SRR17507226	SRA1353921	SRS11555988	SRP353762	paired	RNA-Seq	TRANSCRIPTOMIC	PolyA	Illumina NovaSeq 6000	26676812	8003043600	Horticultural sciences	University of Florida
Fragaria x ananassa	fruit	Fruit	PRJNA787565	SAMN23829457	SRX13677488	SRR17507227	SRA1353921	SRS11555987	SRP353762	paired	RNA-Seq	TRANSCRIPTOMIC	PolyA	Illumina NovaSeq 6000	23691241	7107372300	Horticultural sciences	University of Florida
Fragaria x ananassa	fruit	Fruit	PRJNA787565	SAMN23829456	SRX13677487	SRR17507228	SRA1353921	SRS11555986	SRP353762	paired	RNA-Seq	TRANSCRIPTOMIC	PolyA	Illumina NovaSeq 6000	24537824	7361347200	Horticultural sciences	University of Florida
Fragaria x ananassa	fruit	Fruit	PRJNA787565	SAMN23829454	SRX13677485	SRR17507230	SRA1353921	SRS11555984	SRP353762	paired	RNA-Seq	TRANSCRIPTOMIC	PolyA	Illumina NovaSeq 6000	21646950	6494085000	Horticultural sciences	University of Florida
Fragaria x ananassa	fruit	Fruit	PRJNA787565	SAMN23829453	SRX13677484	SRR17507231	SRA1353921	SRS11555983	SRP353762	paired	RNA-Seq	TRANSCRIPTOMIC	PolyA	Illumina NovaSeq 6000	22381203	6714360900	Horticultural sciences	University of Florida
Fragaria x ananassa	fruit	Fruit	PRJNA787565	SAMN23829452	SRX13677482	SRR17507233	SRA1353921	SRS11555981	SRP353762	paired	RNA-Seq	TRANSCRIPTOMIC	PolyA	Illumina NovaSeq 6000	20344700	6103410000	Horticultural sciences	University of Florida
Fragaria x ananassa	fruit	Fruit	PRJNA787565	SAMN23829450	SRX13677480	SRR17507235	SRA1353921	SRS11555979	SRP353762	paired	RNA-Seq	TRANSCRIPTOMIC	PolyA	Illumina NovaSeq 6000	26433157	7929947100	Horticultural sciences	University of Florida
Fragaria x ananassa	fruit	Fruit	PRJNA787565	SAMN23829447	SRX13677477	SRR17507238	SRA1353921	SRS11555976	SRP353762	paired	RNA-Seq	TRANSCRIPTOMIC	PolyA	Illumina NovaSeq 6000	23252903	6975870900	Horticultural sciences	University of Florida
Fragaria x ananassa	fruit	Fruit	PRJNA787565	SAMN23829445	SRX13677475	SRR17507240	SRA1353921	SRS11555974	SRP353762	paired	RNA-Seq	TRANSCRIPTOMIC	PolyA	Illumina NovaSeq 6000	25634795	7690438500	Horticultural sciences	University of Florida
Fragaria x ananassa	fruit	Fruit	PRJNA787565	SAMN23829444	SRX13677474	SRR17507241	SRA1353921	SRS11555973	SRP353762	paired	RNA-Seq	TRANSCRIPTOMIC	PolyA	Illumina NovaSeq 6000	22362925	6708877500	Horticultural sciences	University of Florida
Fragaria x ananassa	fruit	Fruit	PRJNA787565	SAMN23829443	SRX13677473	SRR17507242	SRA1353921	SRS11555972	SRP353762	paired	RNA-Seq	TRANSCRIPTOMIC	PolyA	Illumina NovaSeq 6000	19900574	5970172200	Horticultural sciences	University of Florida
Fragaria x ananassa	fruit	Fruit	PRJNA787565	SAMN23829323	SRX13677472	SRR17507243	SRA1353921	SRS11555971	SRP353762	paired	RNA-Seq	TRANSCRIPTOMIC	PolyA	Illumina NovaSeq 6000	20921661	6276498300	Horticultural sciences	University of Florida
Fragaria x ananassa	fruit	Fruit	PRJNA787565	SAMN23829441	SRX13677470	SRR17507245	SRA1353921	SRS11555969	SRP353762	paired	RNA-Seq	TRANSCRIPTOMIC	PolyA	Illumina NovaSeq 6000	20417500	6125250000	Horticultural sciences	University of Florida
Fragaria x ananassa	fruit	Fruit	PRJNA787565	SAMN23829440	SRX13677469	SRR17507246	SRA1353921	SRS11555968	SRP353762	paired	RNA-Seq	TRANSCRIPTOMIC	PolyA	Illumina NovaSeq 6000	22301300	6690390000	Horticultural sciences	University of Florida
Fragaria x ananassa	fruit	Fruit	PRJNA787565	SAMN23829435	SRX13677464	SRR17507251	SRA1353921	SRS11555963	SRP353762	paired	RNA-Seq	TRANSCRIPTOMIC	PolyA	Illumina NovaSeq 6000	20832189	6249656700	Horticultural sciences	University of Florida
Fragaria x ananassa	fruit	Fruit	PRJNA787565	SAMN23829433	SRX13677462	SRR17507253	SRA1353921	SRS11555961	SRP353762	paired	RNA-Seq	TRANSCRIPTOMIC	PolyA	Illumina NovaSeq 6000	21409869	6422960700	Horticultural sciences	University of Florida
Fragaria x ananassa	fruit	Fruit	PRJNA787565	SAMN23829322	SRX13677461	SRR17507254	SRA1353921	SRS11555960	SRP353762	paired	RNA-Seq	TRANSCRIPTOMIC	PolyA	Illumina NovaSeq 6000	21750205	6525061500	Horticultural sciences	University of Florida
Fragaria x ananassa	fruit	Fruit	PRJNA787565	SAMN23829347	SRX13677451	SRR17507116	SRA1353918	SRS11555953	SRP353762	paired	RNA-Seq	TRANSCRIPTOMIC	PolyA	Illumina HiSeq 2000	31319532	6263906400	Horticultural sciences	University of Florida
Fragaria x ananassa	fruit	Fruit	PRJNA787565	SAMN23829345	SRX13677449	SRR17507114	SRA1353916	SRS11555951	SRP353762	paired	RNA-Seq	TRANSCRIPTOMIC	PolyA	Illumina HiSeq 2000	32780887	6556177400	Horticultural sciences	University of Florida
Fragaria x ananassa	fruit	Fruit	PRJNA787565	SAMN23829341	SRX13677445	SRR17507110	SRA1353912	SRS11555947	SRP353762	paired	RNA-Seq	TRANSCRIPTOMIC	PolyA	Illumina HiSeq 2000	33684754	6736950800	Horticultural sciences	University of Florida
Fragaria x ananassa	fruit	Fruit	PRJNA787565	SAMN23829340	SRX13677444	SRR17507109	SRA1353911	SRS11555946	SRP353762	paired	RNA-Seq	TRANSCRIPTOMIC	PolyA	Illumina HiSeq 2000	34532661	6906532200	Horticultural sciences	University of Florida
Fragaria x ananassa	fruit	Fruit	PRJNA787565	SAMN23829337	SRX13677441	SRR17506958	SRA1353907	SRS11555943	SRP353762	paired	RNA-Seq	TRANSCRIPTOMIC	PolyA	Illumina HiSeq 2000	35089359	7017871800	Horticultural sciences	University of Florida
Fragaria x ananassa	fruit	Fruit	PRJNA787565	SAMN23829336	SRX13674371	SRR17504036	SRA1353905	SRS11555936	SRP353762	paired	RNA-Seq	TRANSCRIPTOMIC	PolyA	Illumina HiSeq 2000	34262309	6852461800	Horticultural sciences	University of Florida
Fragaria x ananassa	fruit	Fruit	PRJNA787565	SAMN23829334	SRX13674369	SRR17504034	SRA1353903	SRS11555934	SRP353762	paired	RNA-Seq	TRANSCRIPTOMIC	PolyA	Illumina HiSeq 2000	25316990	5063398000	Horticultural sciences	University of Florida
Fragaria x ananassa	fruit	Fruit	PRJNA787565	SAMN23829331	SRX13674366	SRR17504031	SRA1353900	SRS11555931	SRP353762	paired	RNA-Seq	TRANSCRIPTOMIC	PolyA	Illumina HiSeq 2000	25692684	5138536800	Horticultural sciences	University of Florida
Fragaria x ananassa	fruit	Fruit	PRJNA787565	SAMN23829330	SRX13674365	SRR17504030	SRA1353899	SRS11555930	SRP353762	paired	RNA-Seq	TRANSCRIPTOMIC	PolyA	Illumina HiSeq 2000	36013882	7202776400	Horticultural sciences	University of Florida
Fragaria x ananassa	fruit	Fruit	PRJNA787565	SAMN23829327	SRX13670500	SRR17500165	SRA1353887	SRS11555893	SRP353762	paired	RNA-Seq	TRANSCRIPTOMIC	PolyA	Illumina HiSeq 2000	26144791	5228958200	Horticultural sciences	University of Florida
Fragaria x ananassa	fruit	Fruit	PRJNA787565	SAMN23829326	SRX13670452	SRR17500117	SRA1353885	SRS11555845	SRP353762	paired	RNA-Seq	TRANSCRIPTOMIC	PolyA	Illumina HiSeq 2000	35299588	7059917600	Horticultural sciences	University of Florida
Fragaria x ananassa	fruit	Fruit	PRJNA787565	SAMN23829311	SRX13670449	SRR17500114	SRA1353883	SRS11555842	SRP353762	paired	RNA-Seq	TRANSCRIPTOMIC	PolyA	Illumina HiSeq 2000	32784772	6556954400	Horticultural sciences	University of Florida
Fragaria x ananassa	fruit	Fruit	PRJNA787565	SAMN23829309	SRX13670442	SRR17500107	SRA1353872	SRS11555835	SRP353762	paired	RNA-Seq	TRANSCRIPTOMIC	PolyA	Illumina HiSeq 2000	31924262	6384852400	Horticultural sciences	University of Florida
Fragaria x ananassa	fruit	Fruit	PRJNA787565	SAMN23829308	SRX13670412	SRR17500077	SRA1353870	SRS11555805	SRP353762	paired	RNA-Seq	TRANSCRIPTOMIC	PolyA	Illumina HiSeq 2000	32487140	6497428000	Horticultural sciences	University of Florida
Fragaria x ananassa	fruit	Fruit	PRJNA787565	SAMN23829293	SRX13638585	SRR17467431	SRA1352934	SRS11525228	SRP353762	paired	RNA-Seq	TRANSCRIPTOMIC	PolyA	Illumina HiSeq 2000	34092372	6818474400	Horticultural sciences	University of Florida
Fragaria x ananassa	fruit	Fruit	PRJNA787565	SAMN23829290	SRX13635106	SRR17463942	SRA1352840	SRS11521804	SRP353762	paired	RNA-Seq	TRANSCRIPTOMIC	PolyA	Illumina HiSeq 2000	40603561	8120712200	Horticultural sciences	University of Florida
Fragaria x ananassa	fruit	Fruit	PRJNA787565	SAMN23829289	SRX13635055	SRR17463891	SRA1352839	SRS11521772	SRP353762	paired	RNA-Seq	TRANSCRIPTOMIC	PolyA	Illumina HiSeq 2000	29480580	5896116000	Horticultural sciences	University of Florida
Fragaria x ananassa	fruit	Fruit	PRJNA787565	SAMN23829288	SRX13635054	SRR17463890	SRA1352837	SRS11521770	SRP353762	paired	RNA-Seq	TRANSCRIPTOMIC	PolyA	Illumina HiSeq 2000	33869838	6773967600	Horticultural sciences	University of Florida
Fragaria x ananassa	fruit	fruit	PRJNA734001	SAMN19468257	SRX11037362	SRR14699280	SRA1238754	SRS9107018	SRP322092	paired	RNA-Seq	TRANSCRIPTOMIC	RT-PCR	Illumina HiSeq 2500	24577100	7373130000	College of Horticulture	Sichuan Agricultural University
Fragaria x ananassa	fruit	fruit	PRJNA734001	SAMN19468256	SRX11037361	SRR14699281	SRA1238754	SRS9107017	SRP322092	paired	RNA-Seq	TRANSCRIPTOMIC	RT-PCR	Illumina HiSeq 2500	25553075	7665922500	College of Horticulture	Sichuan Agricultural University
Fragaria x ananassa	fruit	Fruit	PRJNA724801	SAMN18859119	SRX10673560	SRR14318391	SRA1223183	SRS8767597	SRP316146	paired	RNA-Seq	TRANSCRIPTOMIC	Oligo-dT	Illumina NovaSeq 6000	23893753	7133384586	Colleage of horticulture and plant protection	Yangzhou University
Fragaria x ananassa	fruit	Fruit	PRJNA724801	SAMN18859116	SRX10673557	SRR14318394	SRA1223183	SRS8767594	SRP316146	paired	RNA-Seq	TRANSCRIPTOMIC	Oligo-dT	Illumina NovaSeq 6000	25901037	7728056092	Colleage of horticulture and plant protection	Yangzhou University
Fragaria x ananassa	fruit	Fruit	PRJNA724801	SAMN18859115	SRX10673556	SRR14318395	SRA1223183	SRS8767593	SRP316146	paired	RNA-Seq	TRANSCRIPTOMIC	Oligo-dT	Illumina NovaSeq 6000	24625575	7365628520	Colleage of horticulture and plant protection	Yangzhou University
Fragaria x ananassa	fruit	Fruit	PRJNA724801	SAMN18859114	SRX10673555	SRR14318396	SRA1223183	SRS8767592	SRP316146	paired	RNA-Seq	TRANSCRIPTOMIC	Oligo-dT	Illumina NovaSeq 6000	21214699	6329329788	Colleage of horticulture and plant protection	Yangzhou University
Fragaria x ananassa	fruit	Fruit	PRJNA724801	SAMN18859113	SRX10673554	SRR14318397	SRA1223183	SRS8767591	SRP316146	paired	RNA-Seq	TRANSCRIPTOMIC	Oligo-dT	Illumina NovaSeq 6000	22136710	6622138140	Colleage of horticulture and plant protection	Yangzhou University
Fragaria x ananassa	fruit	Fruit	PRJNA724801	SAMN18859121	SRX10673552	SRR14318399	SRA1223183	SRS8767589	SRP316146	paired	RNA-Seq	TRANSCRIPTOMIC	Oligo-dT	Illumina NovaSeq 6000	25423131	7584744794	Colleage of horticulture and plant protection	Yangzhou University
Fragaria x ananassa	fruit	Fruit	PRJNA724801	SAMN18859120	SRX10673551	SRR14318400	SRA1223183	SRS8767588	SRP316146	paired	RNA-Seq	TRANSCRIPTOMIC	Oligo-dT	Illumina NovaSeq 6000	21420338	6378411562	Colleage of horticulture and plant protection	Yangzhou University
Fragaria x ananassa	fruit	Fruit	PRJNA724801	SAMN18859110	SRX10673549	SRR14318402	SRA1223183	SRS8767586	SRP316146	paired	RNA-Seq	TRANSCRIPTOMIC	Oligo-dT	Illumina NovaSeq 6000	27236451	8128844476	Colleage of horticulture and plant protection	Yangzhou University
Fragaria x ananassa	fruit	fruit	PRJNA596556	SAMN13631146	SRX7412653	SRR10736820	SRA1014121	SRS5859738	SRP238133	paired	RNA-Seq	TRANSCRIPTOMIC	other	Illumina HiSeq 4000	53038337	15912000000	Pear Center	Nanjing Agriculture University
Fragaria x ananassa	fruit	fruit	PRJNA596556	SAMN13631146	SRX7412652	SRR10736821	SRA1014121	SRS5859738	SRP238133	paired	RNA-Seq	TRANSCRIPTOMIC	other	Illumina HiSeq 4000	58485322	17546000000	Pear Center	Nanjing Agriculture University
Fragaria x ananassa	fruit	fruit	PRJNA596556	SAMN13631145	SRX7412651	SRR10736822	SRA1014121	SRS5859737	SRP238133	paired	RNA-Seq	TRANSCRIPTOMIC	other	Illumina HiSeq 4000	44483470	13345000000	Pear Center	Nanjing Agriculture University
Fragaria x ananassa	fruit	fruit	PRJNA596556	SAMN13631144	SRX7412647	SRR10736826	SRA1014121	SRS5859736	SRP238133	paired	RNA-Seq	TRANSCRIPTOMIC	other	Illumina HiSeq 4000	45779858	13734000000	Pear Center	Nanjing Agriculture University
Fragaria x ananassa	fruit	fruit	PRJNA596556	SAMN13631143	SRX7412644	SRR10736829	SRA1014121	SRS5859735	SRP238133	paired	RNA-Seq	TRANSCRIPTOMIC	other	Illumina HiSeq 4000	44627973	13388000000	Pear Center	Nanjing Agriculture University
Fragaria x ananassa	fruit	fruit	PRJNA596556	SAMN13631143	SRX7412642	SRR10736831	SRA1014121	SRS5859735	SRP238133	paired	RNA-Seq	TRANSCRIPTOMIC	other	Illumina HiSeq 4000	55436856	16631000000	Pear Center	Nanjing Agriculture University
Fragaria x ananassa	fruit	fruit	PRJNA565646	SAMN12754545	SRX6851583	SRR10122061	SRA962372	SRS5390049	SRP221693	paired	RNA-Seq	TRANSCRIPTOMIC	RANDOM PCR	Illumina HiSeq 2000	25762832	7728849600	College of Horticulture	Sichuan Agricultural University
Fragaria x ananassa	fruit	fruit	PRJNA565646	SAMN12754544	SRX6851582	SRR10122062	SRA962372	SRS5390048	SRP221693	paired	RNA-Seq	TRANSCRIPTOMIC	RANDOM PCR	Illumina HiSeq 2000	23030963	6909288900	College of Horticulture	Sichuan Agricultural University
Fragaria x ananassa	fruit	fruit	PRJNA565646	SAMN12754543	SRX6851581	SRR10122063	SRA962372	SRS5390047	SRP221693	paired	RNA-Seq	TRANSCRIPTOMIC	RANDOM PCR	Illumina HiSeq 2000	21201743	6360522900	College of Horticulture	Sichuan Agricultural University
Fragaria x ananassa	fruit	fruit	PRJNA565646	SAMN12754542	SRX6851580	SRR10122064	SRA962372	SRS5390046	SRP221693	paired	RNA-Seq	TRANSCRIPTOMIC	RANDOM PCR	Illumina HiSeq 2000	23280258	6984077400	College of Horticulture	Sichuan Agricultural University
Fragaria x ananassa	fruit	fruit	PRJNA565646	SAMN12754540	SRX6851578	SRR10122066	SRA962372	SRS5390044	SRP221693	paired	RNA-Seq	TRANSCRIPTOMIC	RANDOM PCR	Illumina HiSeq 2000	23165565	6949669500	College of Horticulture	Sichuan Agricultural University
Fragaria x ananassa	fruit	fruit	PRJNA565646	SAMN12754539	SRX6851577	SRR10122067	SRA962372	SRS5390043	SRP221693	paired	RNA-Seq	TRANSCRIPTOMIC	RANDOM PCR	Illumina HiSeq 2000	21370553	6411165900	College of Horticulture	Sichuan Agricultural University
Fragaria x ananassa	fruit	fruit	PRJNA565646	SAMN12754548	SRX6851573	SRR10122071	SRA962372	SRS5390039	SRP221693	paired	RNA-Seq	TRANSCRIPTOMIC	RANDOM PCR	Illumina HiSeq 2000	26559381	7967814300	College of Horticulture	Sichuan Agricultural University
Fragaria x ananassa	fruit	fruit	PRJNA526582	SAMN11104523	SRX5506835	SRR8712505	SRA858841	SRS4475146	SRP188157	paired	RNA-Seq	TRANSCRIPTOMIC	cDNA	Illumina HiSeq 2500	24995369	4999073800	Technology Innovatiob Division	Panasonic corporation
Fragaria x ananassa	fruit	Fruit	PRJNA394190	SAMN07350669	SRX3003897	SRR5826137	SRA586858	SRS2360502	SRP111905	paired	RNA-Seq	TRANSCRIPTOMIC	PCR	Illumina HiSeq 4000	30923599	9277079700	Strawberry Breeding	Chinese Academy of Agricultural Sciences, Zhengzhou Fruit Research Institute
Fragaria x ananassa	fruit	Fruit	PRJNA394190	SAMN07350668	SRX3003896	SRR5826136	SRA586857	SRS2360500	SRP111905	paired	RNA-Seq	TRANSCRIPTOMIC	PCR	Illumina HiSeq 4000	30672534	9201760200	Strawberry Breeding	Chinese Academy of Agricultural Sciences, Zhengzhou Fruit Research Institute
Fragaria x ananassa	fruit	Fruit	PRJNA394190	SAMN07350665	SRX3003893	SRR5826133	SRA586852	SRS2360496	SRP111905	paired	RNA-Seq	TRANSCRIPTOMIC	PCR	Illumina HiSeq 4000	33348481	10005000000	Strawberry Breeding	Chinese Academy of Agricultural Sciences, Zhengzhou Fruit Research Institute
Fragaria x ananassa	fruit	Fruit	PRJNA394190	SAMN07350664	SRX3003892	SRR5826132	SRA586851	SRS2360495	SRP111905	paired	RNA-Seq	TRANSCRIPTOMIC	PCR	Illumina HiSeq 4000	30290933	9087279900	Strawberry Breeding	Chinese Academy of Agricultural Sciences, Zhengzhou Fruit Research Institute
Fragaria x ananassa	fruit	Fruit	PRJNA394190	SAMN07350663	SRX3003891	SRR5826131	SRA586850	SRS2360494	SRP111905	paired	RNA-Seq	TRANSCRIPTOMIC	PCR	Illumina HiSeq 4000	29270918	8781275400	Strawberry Breeding	Chinese Academy of Agricultural Sciences, Zhengzhou Fruit Research Institute
Fragaria x ananassa	fruit	Fruit	PRJNA355066	SAMN06061935	SRX2379780	SRR5059229	SRA499440	SRS1822327	SRP094021	single	RNA-Seq	TRANSCRIPTOMIC	PCR	Illumina HiSeq 2500	46497297	9391661133		Zhejiang Academy of Agricultural Sciences
Fragaria x ananassa	fruit	Fruit	PRJNA263114	SAMN03096803	SRX721998	SRR1598863	SRA188706	SRS716211	SRP048639	single	RNA-Seq	TRANSCRIPTOMIC	unspecified	Illumina Genome Analyzer	12277579	601601371	Horticulture building RM.1137	China Agricultural University
Fragaria x ananassa	fruit	fruit	PRJNA263114	SAMN03096802	SRX721997	SRR1598862	SRA188706	SRS716210	SRP048639	single	RNA-Seq	TRANSCRIPTOMIC	unspecified	Illumina Genome Analyzer	12528039	613873911	Horticulture building RM.1137	China Agricultural University
Fragaria x ananassa	fruit	Fruit	PRJNA263114	SAMN03096801	SRX721996	SRR1598861	SRA188706	SRS716209	SRP048639	single	RNA-Seq	TRANSCRIPTOMIC	unspecified	Illumina Genome Analyzer	12439052	609513548	Horticulture building RM.1137	China Agricultural University
Fragaria x ananassa	fruit	fruit; strawberry fruit[source_name]	PRJNA208799	SAMN02207402	SRX309600	SRR907585	SRA091295	SRS448184	SRP026142	single	RNA-Seq	TRANSCRIPTOMIC	cDNA	Illumina Genome Analyzer II	8232621	296374356		GEO	23990918
Fragaria x ananassa	fruit	fruit; strawberry fruit_24h storage[source_name]	PRJNA208799	SAMN02207401	SRX309599	SRR907584	SRA091295	SRS448183	SRP026142	single	RNA-Seq	TRANSCRIPTOMIC	cDNA	Illumina Genome Analyzer II	20983425	1028187825		GEO	23990918
Fragaria x ananassa	fruit	fruit; strawberry fruit_0h storage[source_name]	PRJNA208799	SAMN02207403	SRX309598	SRR907583	SRA091295	SRS448185	SRP026142	single	RNA-Seq	TRANSCRIPTOMIC	cDNA	Illumina Genome Analyzer II	19440588	952588812		GEO	23990918
Fragaria x ananassa	fruit	Fruit skin	PRJNA987176	SAMN35890695	SRX20776248	SRR25021132	SRA1661690	SRS18062044	SRP445784	paired	RNA-Seq	TRANSCRIPTOMIC	Oligo-dT	Illumina HiSeq 2500	24579760	7360184798	Strawberry research	Hangzhou Academy of Agricultural Sciences
Fragaria x ananassa	fruit	Fruit skin	PRJNA987176	SAMN35890694	SRX20776247	SRR25021133	SRA1661690	SRS18062043	SRP445784	paired	RNA-Seq	TRANSCRIPTOMIC	Oligo-dT	Illumina HiSeq 2500	19631816	5876170126	Strawberry research	Hangzhou Academy of Agricultural Sciences
Fragaria x ananassa	fruit	Fruit skin	PRJNA987176	SAMN35890691	SRX20776244	SRR25021136	SRA1661690	SRS18062040	SRP445784	paired	RNA-Seq	TRANSCRIPTOMIC	Oligo-dT	Illumina HiSeq 2500	21403899	6407987166	Strawberry research	Hangzhou Academy of Agricultural Sciences
Fragaria x ananassa	fruit	Fruit skin	PRJNA987176	SAMN35890690	SRX20776236	SRR25021144	SRA1661690	SRS18062032	SRP445784	paired	RNA-Seq	TRANSCRIPTOMIC	Oligo-dT	Illumina HiSeq 2500	24209391	7248375714	Strawberry research	Hangzhou Academy of Agricultural Sciences
Fragaria x ananassa	fruit	Fruit skin	PRJNA987176	SAMN35890707	SRX20776235	SRR25021145	SRA1661690	SRS18062031	SRP445784	paired	RNA-Seq	TRANSCRIPTOMIC	Oligo-dT	Illumina HiSeq 2500	19148986	5732755002	Strawberry research	Hangzhou Academy of Agricultural Sciences
Fragaria x ananassa	fruit	Fruit skin	PRJNA987176	SAMN35890698	SRX20776226	SRR25021154	SRA1661690	SRS18062022	SRP445784	paired	RNA-Seq	TRANSCRIPTOMIC	Oligo-dT	Illumina HiSeq 2500	22034810	6597376996	Strawberry research	Hangzhou Academy of Agricultural Sciences
Fragaria x ananassa	fruit	Fruit skin	PRJNA987176	SAMN35890689	SRX20776225	SRR25021155	SRA1661690	SRS18062021	SRP445784	paired	RNA-Seq	TRANSCRIPTOMIC	Oligo-dT	Illumina HiSeq 2500	25076403	7507114890	Strawberry research	Hangzhou Academy of Agricultural Sciences
Fragaria x ananassa	fruit	Fruit skin	PRJNA987176	SAMN35890688	SRX20776224	SRR25021156	SRA1661690	SRS18062020	SRP445784	paired	RNA-Seq	TRANSCRIPTOMIC	Oligo-dT	Illumina HiSeq 2500	23145186	6929980712	Strawberry research	Hangzhou Academy of Agricultural Sciences
Fragaria x ananassa	leaf	Leaf	PRJNA972699	SAMN35087073	SRX20347904	SRR24564282	SRA1638104	SRS17662631	SRP437717	paired	RNA-Seq	TRANSCRIPTOMIC	PCR	Illumina NovaSeq 6000	81773932	24532000000	Department of Plant Biology	Michigan State University
Fragaria x ananassa	leaf	Leaf	PRJNA972699	SAMN35087072	SRX20347903	SRR24564283	SRA1638104	SRS17662630	SRP437717	paired	RNA-Seq	TRANSCRIPTOMIC	PCR	Illumina NovaSeq 6000	62697056	18809000000	Department of Plant Biology	Michigan State University
Fragaria x ananassa	leaf	Leaf	PRJNA972699	SAMN35087071	SRX20347902	SRR24564284	SRA1638104	SRS17662628	SRP437717	paired	RNA-Seq	TRANSCRIPTOMIC	PCR	Illumina NovaSeq 6000	97435909	29231000000	Department of Plant Biology	Michigan State University
Fragaria x ananassa	leaf	leaf	PRJNA946145	SAMN31220431	SRX19717690	SRR23906071	SRA1606683	SRS15361155	SRP428004	paired	RNA-Seq	TRANSCRIPTOMIC	RANDOM	Illumina NovaSeq 6000	21296895	6389068500	Horticultural Science	University of Florida
Fragaria x ananassa	leaf	leaf	PRJNA946145	SAMN31220431	SRX19717689	SRR23906072	SRA1606683	SRS15361155	SRP428004	paired	RNA-Seq	TRANSCRIPTOMIC	RANDOM	Illumina NovaSeq 6000	22792564	6837769200	Horticultural Science	University of Florida
Fragaria x ananassa	leaf	leaf	PRJNA946145	SAMN31220431	SRX19717688	SRR23906073	SRA1606683	SRS15361155	SRP428004	paired	RNA-Seq	TRANSCRIPTOMIC	RANDOM	Illumina NovaSeq 6000	22638314	6791494200	Horticultural Science	University of Florida
Fragaria x ananassa	leaf	leaf	PRJNA946145	SAMN31220431	SRX19717687	SRR23906074	SRA1606683	SRS15361155	SRP428004	paired	RNA-Seq	TRANSCRIPTOMIC	RANDOM	Illumina NovaSeq 6000	22239502	6671850600	Horticultural Science	University of Florida
Fragaria x ananassa	leaf	Leaf	PRJNA891140	SAMN31311795	SRX17925334	SRR21941458	SRA1522158	SRS15443195	SRP403141	paired	RNA-Seq	TRANSCRIPTOMIC	RANDOM	Illumina NovaSeq 6000	34197903	10259000000	Department of Urology	China Jiliang University
Fragaria x ananassa	leaf	Leaf	PRJNA891140	SAMN31311796	SRX17925333	SRR21941459	SRA1522158	SRS15443193	SRP403141	paired	RNA-Seq	TRANSCRIPTOMIC	RANDOM	Illumina NovaSeq 6000	27555884	8266765200	Department of Urology	China Jiliang University
Fragaria x ananassa	leaf	Leaf	PRJNA891140	SAMN31311797	SRX17925332	SRR21941460	SRA1522158	SRS15443192	SRP403141	paired	RNA-Seq	TRANSCRIPTOMIC	RANDOM	Illumina NovaSeq 6000	35948809	10785000000	Department of Urology	China Jiliang University
Fragaria x ananassa	leaf	Leaf	PRJNA891140	SAMN31311792	SRX17925331	SRR21941461	SRA1522158	SRS15443191	SRP403141	paired	RNA-Seq	TRANSCRIPTOMIC	RANDOM	Illumina NovaSeq 6000	30645443	9193632900	Department of Urology	China Jiliang University
Fragaria x ananassa	leaf	Leaf	PRJNA891140	SAMN31311810	SRX17925330	SRR21941462	SRA1522158	SRS15443190	SRP403141	paired	RNA-Seq	TRANSCRIPTOMIC	RANDOM	Illumina NovaSeq 6000	30294411	9088323300	Department of Urology	China Jiliang University
Fragaria x ananassa	leaf	Leaf	PRJNA891140	SAMN31311811	SRX17925329	SRR21941463	SRA1522158	SRS15443189	SRP403141	paired	RNA-Seq	TRANSCRIPTOMIC	RANDOM	Illumina NovaSeq 6000	45492815	13648000000	Department of Urology	China Jiliang University
Fragaria x ananassa	leaf	Leaf	PRJNA891140	SAMN31311812	SRX17925328	SRR21941464	SRA1522158	SRS15443188	SRP403141	paired	RNA-Seq	TRANSCRIPTOMIC	RANDOM	Illumina NovaSeq 6000	50278609	15084000000	Department of Urology	China Jiliang University
Fragaria x ananassa	leaf	Leaf	PRJNA891140	SAMN31311813	SRX17925327	SRR21941465	SRA1522158	SRS15443187	SRP403141	paired	RNA-Seq	TRANSCRIPTOMIC	RANDOM	Illumina NovaSeq 6000	47698895	14310000000	Department of Urology	China Jiliang University
Fragaria x ananassa	leaf	Leaf	PRJNA891140	SAMN31311814	SRX17925326	SRR21941466	SRA1522158	SRS15443185	SRP403141	paired	RNA-Seq	TRANSCRIPTOMIC	RANDOM	Illumina NovaSeq 6000	51054285	15316000000	Department of Urology	China Jiliang University
Fragaria x ananassa	leaf	Leaf	PRJNA891140	SAMN31311815	SRX17925325	SRR21941467	SRA1522158	SRS15443186	SRP403141	paired	RNA-Seq	TRANSCRIPTOMIC	RANDOM	Illumina NovaSeq 6000	30276082	9082824600	Department of Urology	China Jiliang University
Fragaria x ananassa	leaf	Leaf	PRJNA891140	SAMN31311816	SRX17925324	SRR21941468	SRA1522158	SRS15443184	SRP403141	paired	RNA-Seq	TRANSCRIPTOMIC	RANDOM	Illumina NovaSeq 6000	48594122	14578000000	Department of Urology	China Jiliang University
Fragaria x ananassa	leaf	Leaf	PRJNA891140	SAMN31311793	SRX17925323	SRR21941469	SRA1522158	SRS15443183	SRP403141	paired	RNA-Seq	TRANSCRIPTOMIC	RANDOM	Illumina NovaSeq 6000	24759754	7427926200	Department of Urology	China Jiliang University
Fragaria x ananassa	leaf	Leaf	PRJNA891140	SAMN31311794	SRX17925322	SRR21941470	SRA1522158	SRS15443182	SRP403141	paired	RNA-Seq	TRANSCRIPTOMIC	RANDOM	Illumina NovaSeq 6000	36713432	11014000000	Department of Urology	China Jiliang University
Fragaria x ananassa	leaf	Leaf	PRJNA891140	SAMN31311798	SRX17925321	SRR21941471	SRA1522158	SRS15443181	SRP403141	paired	RNA-Seq	TRANSCRIPTOMIC	RANDOM	Illumina NovaSeq 6000	29512099	8853629700	Department of Urology	China Jiliang University
Fragaria x ananassa	leaf	Leaf	PRJNA891140	SAMN31311799	SRX17925320	SRR21941472	SRA1522158	SRS15443180	SRP403141	paired	RNA-Seq	TRANSCRIPTOMIC	RANDOM	Illumina NovaSeq 6000	27941719	8382515700	Department of Urology	China Jiliang University
Fragaria x ananassa	leaf	Leaf	PRJNA891140	SAMN31311809	SRX17925319	SRR21941473	SRA1522158	SRS15443179	SRP403141	paired	RNA-Seq	TRANSCRIPTOMIC	RANDOM	Illumina NovaSeq 6000	48991804	14698000000	Department of Urology	China Jiliang University
Fragaria x ananassa	leaf	Leaf	PRJNA891140	SAMN31311808	SRX17925318	SRR21941474	SRA1522158	SRS15443178	SRP403141	paired	RNA-Seq	TRANSCRIPTOMIC	RANDOM	Illumina NovaSeq 6000	28887185	8666155500	Department of Urology	China Jiliang University
Fragaria x ananassa	leaf	Leaf	PRJNA891140	SAMN31311807	SRX17925317	SRR21941475	SRA1522158	SRS15443177	SRP403141	paired	RNA-Seq	TRANSCRIPTOMIC	RANDOM	Illumina NovaSeq 6000	46251075	13875000000	Department of Urology	China Jiliang University
Fragaria x ananassa	leaf	Leaf	PRJNA891140	SAMN31311806	SRX17925316	SRR21941476	SRA1522158	SRS15443176	SRP403141	paired	RNA-Seq	TRANSCRIPTOMIC	RANDOM	Illumina NovaSeq 6000	49049410	14715000000	Department of Urology	China Jiliang University
Fragaria x ananassa	leaf	Leaf	PRJNA891140	SAMN31311805	SRX17925315	SRR21941477	SRA1522158	SRS15443175	SRP403141	paired	RNA-Seq	TRANSCRIPTOMIC	RANDOM	Illumina NovaSeq 6000	45655172	13697000000	Department of Urology	China Jiliang University
Fragaria x ananassa	leaf	Leaf	PRJNA891140	SAMN31311804	SRX17925314	SRR21941478	SRA1522158	SRS15443174	SRP403141	paired	RNA-Seq	TRANSCRIPTOMIC	RANDOM	Illumina NovaSeq 6000	48533515	14560000000	Department of Urology	China Jiliang University
Fragaria x ananassa	leaf	Leaf	PRJNA891140	SAMN31311803	SRX17925313	SRR21941479	SRA1522158	SRS15443173	SRP403141	paired	RNA-Seq	TRANSCRIPTOMIC	RANDOM	Illumina NovaSeq 6000	38540559	11562000000	Department of Urology	China Jiliang University
Fragaria x ananassa	leaf	Leaf	PRJNA891140	SAMN31311802	SRX17925312	SRR21941480	SRA1522158	SRS15443172	SRP403141	paired	RNA-Seq	TRANSCRIPTOMIC	RANDOM	Illumina NovaSeq 6000	52799705	15840000000	Department of Urology	China Jiliang University
Fragaria x ananassa	leaf	Leaf	PRJNA891140	SAMN31311801	SRX17925311	SRR21941481	SRA1522158	SRS15443171	SRP403141	paired	RNA-Seq	TRANSCRIPTOMIC	RANDOM	Illumina NovaSeq 6000	46968218	14090000000	Department of Urology	China Jiliang University
Fragaria x ananassa	leaf	Leaf	PRJNA891140	SAMN31311800	SRX17925310	SRR21941482	SRA1522158	SRS15443170	SRP403141	paired	RNA-Seq	TRANSCRIPTOMIC	RANDOM	Illumina NovaSeq 6000	30775711	9232713300	Department of Urology	China Jiliang University
Fragaria x ananassa	leaf	Leaf	PRJNA891140	SAMN31311791	SRX17925309	SRR21941483	SRA1522158	SRS15443168	SRP403141	paired	RNA-Seq	TRANSCRIPTOMIC	RANDOM	Illumina NovaSeq 6000	36966705	11090000000	Department of Urology	China Jiliang University
Fragaria x ananassa	leaf	Leaf	PRJNA891140	SAMN31311790	SRX17925308	SRR21941484	SRA1522158	SRS15443169	SRP403141	paired	RNA-Seq	TRANSCRIPTOMIC	RANDOM	Illumina NovaSeq 6000	30814496	9244348800	Department of Urology	China Jiliang University
Fragaria x ananassa	leaf	leaf	PRJNA748522	SAMN20336326	SRX11514050	SRR15207554	SRA1262195	SRS9552055	SRP329272	paired	RNA-Seq	TRANSCRIPTOMIC	Oligo-dT	Illumina HiScanSQ	21808179	6542453700	College of Horticulture	Nanjing Agricultural University
Fragaria x ananassa	leaf	leaf	PRJNA748522	SAMN20336326	SRX11514049	SRR15207555	SRA1262195	SRS9552055	SRP329272	paired	RNA-Seq	TRANSCRIPTOMIC	Oligo-dT	Illumina HiScanSQ	22627600	6788280000	College of Horticulture	Nanjing Agricultural University
Fragaria x ananassa	leaf	leaf	PRJNA748522	SAMN20336326	SRX11514044	SRR15207560	SRA1262195	SRS9552055	SRP329272	paired	RNA-Seq	TRANSCRIPTOMIC	Oligo-dT	Illumina HiScanSQ	21813115	6543934500	College of Horticulture	Nanjing Agricultural University
Fragaria x ananassa	leaf	leaf	PRJNA727866	SAMN19064883	SRX10814691	SRR14464671	SRA1229531	SRS8899895	SRP318870	paired	RNA-Seq	TRANSCRIPTOMIC	Oligo-dT	Illumina HiScanSQ	32662318	9798695400	College of Horticulture	Nanjing Agricultural University
Fragaria x ananassa	leaf	leaf	PRJNA727866	SAMN19064883	SRX10814690	SRR14464672	SRA1229531	SRS8899895	SRP318870	paired	RNA-Seq	TRANSCRIPTOMIC	Oligo-dT	Illumina HiScanSQ	32241574	9672472200	College of Horticulture	Nanjing Agricultural University
Fragaria x ananassa	leaf	leaf	PRJNA727866	SAMN19064883	SRX10814687	SRR14464675	SRA1229531	SRS8899895	SRP318870	paired	RNA-Seq	TRANSCRIPTOMIC	Oligo-dT	Illumina HiScanSQ	26992379	8097713700	College of Horticulture	Nanjing Agricultural University
Fragaria x ananassa	leaf	leaf	PRJNA698363	SAMN17717955	SRX9988860	SRR13594347	SRA1189935	SRS8159791	SRP304075	paired	RNA-Seq	TRANSCRIPTOMIC	RT-PCR	Illumina NovaSeq 6000	23803445	7141033500	College of Horticulture	Sichuan Agricultural University
Fragaria x ananassa	leaf	leaf	PRJNA698363	SAMN17717954	SRX9988859	SRR13594348	SRA1189935	SRS8159788	SRP304075	paired	RNA-Seq	TRANSCRIPTOMIC	RT-PCR	Illumina NovaSeq 6000	23286017	6985805100	College of Horticulture	Sichuan Agricultural University
Fragaria x ananassa	leaf	leaf	PRJNA698363	SAMN17717953	SRX9988858	SRR13594349	SRA1189935	SRS8159792	SRP304075	paired	RNA-Seq	TRANSCRIPTOMIC	RT-PCR	Illumina NovaSeq 6000	24011737	7203521100	College of Horticulture	Sichuan Agricultural University
Fragaria x ananassa	leaf	leaf	PRJNA698363	SAMN17717952	SRX9988857	SRR13594350	SRA1189935	SRS8159790	SRP304075	paired	RNA-Seq	TRANSCRIPTOMIC	RT-PCR	Illumina NovaSeq 6000	22645767	6793730100	College of Horticulture	Sichuan Agricultural University
Fragaria x ananassa	leaf	leaf	PRJNA698363	SAMN17717951	SRX9988856	SRR13594351	SRA1189935	SRS8159789	SRP304075	paired	RNA-Seq	TRANSCRIPTOMIC	RT-PCR	Illumina NovaSeq 6000	23416747	7025024100	College of Horticulture	Sichuan Agricultural University
Fragaria x ananassa	leaf	leaf	PRJNA698363	SAMN17717956	SRX9988855	SRR13594352	SRA1189935	SRS8159787	SRP304075	paired	RNA-Seq	TRANSCRIPTOMIC	RT-PCR	Illumina NovaSeq 6000	24249787	7274936100	College of Horticulture	Sichuan Agricultural University
Fragaria x ananassa	leaf	Leaf	PRJNA464163	SAMN09197259	SRX4076956	SRR7157739	SRA703096	SRS3294241	SRP145530	paired	RNA-Seq	TRANSCRIPTOMIC	RT-PCR	Illumina HiSeq 2000	28308862	5290569698	Plant Pathology and Microbiology	juiyuliaos shared submissions
Fragaria x ananassa	leaf	Leaf	PRJNA464164	SAMN09197257	SRX4076954	SRR7157737	SRA703095	SRS3294162	SRP145527	paired	RNA-Seq	TRANSCRIPTOMIC	RT-PCR	Illumina HiSeq 2000	29701517	5548763125	Plant Pathology and Microbiology	juiyuliaos shared submissions
Fragaria x ananassa	leaf	leaf	PRJNA362483	SAMN06240822	SRX2548793	SRR5241945	SRA536859	SRS1967324	SRP099166	paired	RNA-Seq	TRANSCRIPTOMIC	RANDOM	Illumina HiSeq 2500	46374106	11594000000	Forest & Fruit tree Research Institute	Shanghai Acadamy of Agriculture Sciences	29922301
Fragaria x ananassa	leaf	leaf	PRJNA362483	SAMN06240823	SRX2548792	SRR5241944	SRA536859	SRS1967323	SRP099166	paired	RNA-Seq	TRANSCRIPTOMIC	RANDOM	Illumina HiSeq 2500	49492164	12373000000	Forest & Fruit tree Research Institute	Shanghai Acadamy of Agriculture Sciences	29922301
Fragaria x ananassa	leaf	leaf	PRJNA362483	SAMN06240824	SRX2548791	SRR5241943	SRA536859	SRS1967322	SRP099166	paired	RNA-Seq	TRANSCRIPTOMIC	RANDOM	Illumina HiSeq 2500	40760011	10190000000	Forest & Fruit tree Research Institute	Shanghai Acadamy of Agriculture Sciences	29922301
Fragaria x ananassa	leaf	Leaf	PRJNA890188	SAMN34485047	SRX20161151	SRR24372778	SRA1630315	SRS17482640	SRP402510	paired	RNA-Seq	TRANSCRIPTOMIC	RANDOM	Illumina HiSeq 4000	27986549	4221713868	Horticultural Science	University of Florida
Fragaria x ananassa	leaf	Leaf	PRJNA890188	SAMN34485046	SRX20161150	SRR24372779	SRA1630315	SRS17482639	SRP402510	paired	RNA-Seq	TRANSCRIPTOMIC	RANDOM	Illumina HiSeq 4000	23963722	3613066832	Horticultural Science	University of Florida
Fragaria x ananassa	leaf	Leaf	PRJNA890188	SAMN34485045	SRX20161149	SRR24372780	SRA1630315	SRS17482638	SRP402510	paired	RNA-Seq	TRANSCRIPTOMIC	RANDOM	Illumina HiSeq 4000	23244680	3506711978	Horticultural Science	University of Florida
Fragaria x ananassa	leaf	Leaf	PRJNA890188	SAMN34485044	SRX20161148	SRR24372781	SRA1630315	SRS17482637	SRP402510	paired	RNA-Seq	TRANSCRIPTOMIC	RANDOM	Illumina HiSeq 4000	23439955	3536618043	Horticultural Science	University of Florida
Fragaria x ananassa	leaf	Leaf	PRJNA890188	SAMN34485047	SRX20161147	SRR24372782	SRA1630315	SRS17482640	SRP402510	paired	RNA-Seq	TRANSCRIPTOMIC	RANDOM	Illumina HiSeq 4000	24529991	3700938730	Horticultural Science	University of Florida
Fragaria x ananassa	leaf	Leaf	PRJNA890188	SAMN34485046	SRX20161146	SRR24372783	SRA1630315	SRS17482639	SRP402510	paired	RNA-Seq	TRANSCRIPTOMIC	RANDOM	Illumina HiSeq 4000	25496535	3845806403	Horticultural Science	University of Florida
Fragaria x ananassa	leaf	Leaf	PRJNA890188	SAMN34485045	SRX20161145	SRR24372784	SRA1630315	SRS17482638	SRP402510	paired	RNA-Seq	TRANSCRIPTOMIC	RANDOM	Illumina HiSeq 4000	20578125	3104511333	Horticultural Science	University of Florida
Fragaria x ananassa	leaf	Leaf	PRJNA890188	SAMN34485044	SRX20161144	SRR24372785	SRA1630315	SRS17482637	SRP402510	paired	RNA-Seq	TRANSCRIPTOMIC	RANDOM	Illumina HiSeq 4000	25759202	3886106547	Horticultural Science	University of Florida
Fragaria x ananassa	leaf	leaf	PRJNA942211	SAMN31220431	SRX19592731	SRR23732105	SRA1601309	SRS15361155	SRP426184	paired	RNA-Seq	TRANSCRIPTOMIC	RANDOM	Illumina NovaSeq 6000	71173547	21352000000	Horticultural Science	University of Florida
Fragaria x ananassa	leaf	Leaf	PRJNA942211	SAMN33552107	SRX19592729	SRR23732107	SRA1601309	SRS16974746	SRP426184	paired	RNA-Seq	TRANSCRIPTOMIC	RANDOM	Illumina NovaSeq 6000	71679350	21504000000	Horticultural Science	University of Florida
Fragaria x ananassa	leaf	tissue culture seedling	PRJNA916624	SAMN32487926	SRX18959824	SRR23004002	SRA1566697	SRS16382782	SRP416236	paired	RNA-Seq	TRANSCRIPTOMIC	PCR	Illumina NovaSeq 6000	57732731	17320000000	College of Horticulture	Sichuan Agricultural University
Fragaria x ananassa	leaf	tissue culture seedling	PRJNA916624	SAMN32487925	SRX18959823	SRR23004003	SRA1566697	SRS16382781	SRP416236	paired	RNA-Seq	TRANSCRIPTOMIC	PCR	Illumina NovaSeq 6000	59021541	17706000000	College of Horticulture	Sichuan Agricultural University
Fragaria x ananassa	leaf	tissue culture seedling	PRJNA916624	SAMN32487924	SRX18959822	SRR23004004	SRA1566697	SRS16382780	SRP416236	paired	RNA-Seq	TRANSCRIPTOMIC	PCR	Illumina NovaSeq 6000	67633421	20290000000	College of Horticulture	Sichuan Agricultural University
Fragaria x ananassa	leaf	tissue culture seedling	PRJNA916624	SAMN32487923	SRX18959821	SRR23004005	SRA1566697	SRS16382779	SRP416236	paired	RNA-Seq	TRANSCRIPTOMIC	PCR	Illumina NovaSeq 6000	53974339	16192000000	College of Horticulture	Sichuan Agricultural University
Fragaria x ananassa	leaf	tissue culture seedling	PRJNA916624	SAMN32487922	SRX18959820	SRR23004006	SRA1566697	SRS16382778	SRP416236	paired	RNA-Seq	TRANSCRIPTOMIC	PCR	Illumina NovaSeq 6000	49937528	14981000000	College of Horticulture	Sichuan Agricultural University
Fragaria x ananassa	leaf	tissue culture seedling	PRJNA916624	SAMN32487921	SRX18959819	SRR23004007	SRA1566697	SRS16382777	SRP416236	paired	RNA-Seq	TRANSCRIPTOMIC	PCR	Illumina NovaSeq 6000	53796761	16139000000	College of Horticulture	Sichuan Agricultural University
Fragaria x ananassa	leaf	tissue culture seedling	PRJNA916624	SAMN32487920	SRX18959818	SRR23004008	SRA1566697	SRS16382776	SRP416236	paired	RNA-Seq	TRANSCRIPTOMIC	PCR	Illumina NovaSeq 6000	65121566	19536000000	College of Horticulture	Sichuan Agricultural University
Fragaria x ananassa	leaf	tissue culture seedling	PRJNA916624	SAMN32487919	SRX18959817	SRR23004009	SRA1566697	SRS16382775	SRP416236	paired	RNA-Seq	TRANSCRIPTOMIC	PCR	Illumina NovaSeq 6000	44792418	13438000000	College of Horticulture	Sichuan Agricultural University
Fragaria x ananassa	leaf	tissue culture seedling	PRJNA916624	SAMN32487918	SRX18959816	SRR23004010	SRA1566697	SRS16382774	SRP416236	paired	RNA-Seq	TRANSCRIPTOMIC	PCR	Illumina NovaSeq 6000	42295909	12689000000	College of Horticulture	Sichuan Agricultural University
Fragaria x ananassa	fruit	fruits	PRJNA886118	SAMN31120246	SRX17776256	SRR21781439	SRA1511319	SRS15302519	SRP400675	paired	RNA-Seq	TRANSCRIPTOMIC	Oligo-dT	Illumina NovaSeq 6000	44522021	13357000000	College of Horticulture	Shanxi Agricultural University
Fragaria x ananassa	fruit	fruits	PRJNA886118	SAMN31120245	SRX17776250	SRR21781445	SRA1511319	SRS15302513	SRP400675	paired	RNA-Seq	TRANSCRIPTOMIC	Oligo-dT	Illumina NovaSeq 6000	42514277	12754000000	College of Horticulture	Shanxi Agricultural University
Fragaria x ananassa	fruit	fruits	PRJNA886118	SAMN31120244	SRX17776249	SRR21781446	SRA1511319	SRS15302512	SRP400675	paired	RNA-Seq	TRANSCRIPTOMIC	Oligo-dT	Illumina NovaSeq 6000	46908131	14072000000	College of Horticulture	Shanxi Agricultural University
Fragaria x ananassa	fruit	fruits	PRJNA628935	SAMN14754864	SRX8189302	SRR11625194	SRA1069968	SRS6548092	SRP258901	paired	RNA-Seq	TRANSCRIPTOMIC	cDNA	Illumina HiSeq 2500	22082300	6624690000	School of Food Science and Biological Engineering	Jiangsu University
Fragaria x ananassa	fruit	fruits	PRJNA628935	SAMN14754863	SRX8189301	SRR11625195	SRA1069968	SRS6548091	SRP258901	paired	RNA-Seq	TRANSCRIPTOMIC	cDNA	Illumina HiSeq 2500	24852465	7455739500	School of Food Science and Biological Engineering	Jiangsu University
Fragaria x ananassa	fruit	fruits	PRJNA628935	SAMN14754862	SRX8189300	SRR11625196	SRA1069968	SRS6548090	SRP258901	paired	RNA-Seq	TRANSCRIPTOMIC	cDNA	Illumina HiSeq 2500	19975217	5992565100	School of Food Science and Biological Engineering	Jiangsu University
Fragaria x ananassa	root	root	PRJNA869951	SAMN30344307	SRX17110673	SRR21097028	SRA1477271	SRS14685657	SRP392581	paired	RNA-Seq	TRANSCRIPTOMIC	Oligo-dT	Illumina HiSeq 2500	29900828	8931237260	Institute of Plant Protection	Shandong Academy of Agricultural Sciences
Fragaria x ananassa	root	root	PRJNA869951	SAMN30344306	SRX17110672	SRR21097029	SRA1477271	SRS14685656	SRP392581	paired	RNA-Seq	TRANSCRIPTOMIC	Oligo-dT	Illumina HiSeq 2500	27771632	8284684432	Institute of Plant Protection	Shandong Academy of Agricultural Sciences
Fragaria x ananassa	root	root	PRJNA869951	SAMN30344305	SRX17110671	SRR21097030	SRA1477271	SRS14685655	SRP392581	paired	RNA-Seq	TRANSCRIPTOMIC	Oligo-dT	Illumina HiSeq 2500	25742493	7675408282	Institute of Plant Protection	Shandong Academy of Agricultural Sciences
Fragaria x ananassa	root	root	PRJNA869951	SAMN30344304	SRX17110670	SRR21097031	SRA1477271	SRS14685654	SRP392581	paired	RNA-Seq	TRANSCRIPTOMIC	Oligo-dT	Illumina HiSeq 2500	25068546	7482488270	Institute of Plant Protection	Shandong Academy of Agricultural Sciences
Fragaria x ananassa	root	root	PRJNA869951	SAMN30344303	SRX17110669	SRR21097032	SRA1477271	SRS14685653	SRP392581	paired	RNA-Seq	TRANSCRIPTOMIC	Oligo-dT	Illumina HiSeq 2500	27069944	8085416338	Institute of Plant Protection	Shandong Academy of Agricultural Sciences
Fragaria x ananassa	root	root	PRJNA869951	SAMN30344302	SRX17110668	SRR21097033	SRA1477271	SRS14685652	SRP392581	paired	RNA-Seq	TRANSCRIPTOMIC	Oligo-dT	Illumina HiSeq 2500	27883986	8331519048	Institute of Plant Protection	Shandong Academy of Agricultural Sciences
Fragaria x ananassa	root	Root	PRJNA826700	SAMN27578186	SRX14849902	SRR18749983	SRA1404095	SRS12604558	SRP370183	paired	RNA-Seq	TRANSCRIPTOMIC	Oligo-dT	Illumina NovaSeq 6000	22920320	6876096000	College of Horticulture Science and Engineering	Shandong Agricultural University
Fragaria x ananassa	root	Root	PRJNA826700	SAMN27578185	SRX14849901	SRR18749984	SRA1404095	SRS12604557	SRP370183	paired	RNA-Seq	TRANSCRIPTOMIC	Oligo-dT	Illumina NovaSeq 6000	23812849	7143854700	College of Horticulture Science and Engineering	Shandong Agricultural University
Fragaria x ananassa	root	Root	PRJNA826700	SAMN27578184	SRX14849900	SRR18749985	SRA1404095	SRS12604556	SRP370183	paired	RNA-Seq	TRANSCRIPTOMIC	Oligo-dT	Illumina NovaSeq 6000	22054218	6616265400	College of Horticulture Science and Engineering	Shandong Agricultural University
Fragaria x ananassa	root	root	PRJNA508389	SAMN10579396	SRX5113266	SRR8298771	SRA821072	SRS4122045	SRP173045	paired	RNA-Seq	TRANSCRIPTOMIC	size fractionation	Illumina HiSeq 4000	23221288	6966386400	Horticulture	Michigan State University
Fragaria x ananassa	root	root	PRJNA508389	SAMN10579395	SRX5113265	SRR8298772	SRA821072	SRS4122044	SRP173045	paired	RNA-Seq	TRANSCRIPTOMIC	size fractionation	Illumina HiSeq 4000	25890758	7767227400	Horticulture	Michigan State University
Fragaria x ananassa	leaf	leaves	PRJNA837123	SAMN28190939	SRX15232016	SRR19165832	SRA1418452	SRS12965313	SRP374682	paired	RNA-Seq	TRANSCRIPTOMIC	PCR	Illumina HiSeq 4000	28130823	8495508546	Strawberry research	Institute of Forestry and Pomology, Beijing Academy of Agriculture and Forestry Sciences
Fragaria x ananassa	leaf	leaves	PRJNA837123	SAMN28190939	SRX15232015	SRR19165833	SRA1418452	SRS12965313	SRP374682	paired	RNA-Seq	TRANSCRIPTOMIC	PCR	Illumina HiSeq 4000	27046231	8167961762	Strawberry research	Institute of Forestry and Pomology, Beijing Academy of Agriculture and Forestry Sciences
Fragaria x ananassa	leaf	leaves	PRJNA837123	SAMN28190939	SRX15232014	SRR19165834	SRA1418452	SRS12965313	SRP374682	paired	RNA-Seq	TRANSCRIPTOMIC	PCR	Illumina HiSeq 4000	25825989	7799448678	Strawberry research	Institute of Forestry and Pomology, Beijing Academy of Agriculture and Forestry Sciences
Fragaria x ananassa	leaf	leaves	PRJNA837123	SAMN28190938	SRX15232013	SRR19165835	SRA1418452	SRS12965312	SRP374682	paired	RNA-Seq	TRANSCRIPTOMIC	PCR	Illumina HiSeq 4000	21625746	6530975292	Strawberry research	Institute of Forestry and Pomology, Beijing Academy of Agriculture and Forestry Sciences
Fragaria x ananassa	leaf	leaves	PRJNA837123	SAMN28190938	SRX15232012	SRR19165836	SRA1418452	SRS12965312	SRP374682	paired	RNA-Seq	TRANSCRIPTOMIC	PCR	Illumina HiSeq 4000	23328222	7045123044	Strawberry research	Institute of Forestry and Pomology, Beijing Academy of Agriculture and Forestry Sciences
Fragaria x ananassa	leaf	leaves	PRJNA837123	SAMN28190938	SRX15232011	SRR19165837	SRA1418452	SRS12965312	SRP374682	paired	RNA-Seq	TRANSCRIPTOMIC	PCR	Illumina HiSeq 4000	21637470	6534515940	Strawberry research	Institute of Forestry and Pomology, Beijing Academy of Agriculture and Forestry Sciences
Fragaria x ananassa	leaf	leaves	PRJNA837123	SAMN28190938	SRX15232007	SRR19165841	SRA1418452	SRS12965312	SRP374682	paired	RNA-Seq	TRANSCRIPTOMIC	PCR	Illumina HiSeq 4000	22626250	6833127500	Strawberry research	Institute of Forestry and Pomology, Beijing Academy of Agriculture and Forestry Sciences
Fragaria x ananassa	leaf	leaves	PRJNA837123	SAMN28190938	SRX15232006	SRR19165842	SRA1418452	SRS12965312	SRP374682	paired	RNA-Seq	TRANSCRIPTOMIC	PCR	Illumina HiSeq 4000	29149382	8803113364	Strawberry research	Institute of Forestry and Pomology, Beijing Academy of Agriculture and Forestry Sciences
Fragaria x ananassa	leaf	leaves	PRJNA744412	SAMN26278269	SRX14306092	SRR18158615	SRA1378374	SRS12122884	SRP361698	paired	RNA-Seq	TRANSCRIPTOMIC	RANDOM	Illumina NovaSeq 6000	20141393	6042417900	Genetics, Genomics and Breeding	NIAB EMR
Fragaria x ananassa	leaf	Leaves; Leaves[source_name]	PRJNA603963	SAMN13944676	SRX7650849	SRR10989430	SRA1034564	SRS6080309	SRP246092	single	RNA-Seq	TRANSCRIPTOMIC	cDNA	Illumina HiSeq 3000	23489009	1772880761		GEO	33135964
Fragaria x ananassa	leaf	Leaves; Leaves[source_name]	PRJNA603963	SAMN13944677	SRX7650848	SRR10989429	SRA1034564	SRS6080306	SRP246092	single	RNA-Seq	TRANSCRIPTOMIC	cDNA	Illumina HiSeq 3000	20670019	1560226330		GEO	33135964
Fragaria x ananassa	leaf	Leaves; Leaves[source_name]	PRJNA603963	SAMN13944678	SRX7650847	SRR10989428	SRA1034564	SRS6080307	SRP246092	single	RNA-Seq	TRANSCRIPTOMIC	cDNA	Illumina HiSeq 3000	19104005	1441422499		GEO	33135964
Fragaria x ananassa	leaf	Leaves; Leaves[source_name]	PRJNA603963	SAMN13944679	SRX7650846	SRR10989427	SRA1034564	SRS6080308	SRP246092	single	RNA-Seq	TRANSCRIPTOMIC	cDNA	Illumina HiSeq 3000	15291329	1154142903		GEO	33135964
Fragaria x ananassa	leaf	Leaves; Leaves[source_name]	PRJNA603963	SAMN13944680	SRX7650845	SRR10989426	SRA1034564	SRS6080305	SRP246092	single	RNA-Seq	TRANSCRIPTOMIC	cDNA	Illumina HiSeq 3000	17421878	1315311752		GEO	33135964
Fragaria x ananassa	leaf	Leaves; Leaves[source_name]	PRJNA603963	SAMN13944681	SRX7650844	SRR10989425	SRA1034564	SRS6080304	SRP246092	single	RNA-Seq	TRANSCRIPTOMIC	cDNA	Illumina HiSeq 3000	18800269	1418506865		GEO	33135964
Fragaria x ananassa	leaf	Leaves; Leaves[source_name]	PRJNA603963	SAMN13944682	SRX7650843	SRR10989424	SRA1034564	SRS6080302	SRP246092	single	RNA-Seq	TRANSCRIPTOMIC	cDNA	Illumina HiSeq 3000	21217232	1601913707		GEO	33135964
Fragaria x ananassa	leaf	Leaves; Leaves[source_name]	PRJNA603963	SAMN13944683	SRX7650842	SRR10989423	SRA1034564	SRS6080303	SRP246092	single	RNA-Seq	TRANSCRIPTOMIC	cDNA	Illumina HiSeq 3000	18370017	1386190650		GEO	33135964
Fragaria x ananassa	leaf	Leaves; Leaves[source_name]	PRJNA603963	SAMN13944684	SRX7650841	SRR10989422	SRA1034564	SRS6080301	SRP246092	single	RNA-Seq	TRANSCRIPTOMIC	cDNA	Illumina HiSeq 3000	16857114	1266157374		GEO	33135964
Fragaria x ananassa	leaf	Leaves; Leaves[source_name]	PRJNA603963	SAMN13944691	SRX7650840	SRR10989421	SRA1034564	SRS6080300	SRP246092	single	RNA-Seq	TRANSCRIPTOMIC	cDNA	Illumina HiSeq 3000	18237414	1376471710		GEO	33135964
Fragaria x ananassa	leaf	Leaves; Leaves[source_name]	PRJNA603963	SAMN13944693	SRX7650839	SRR10989420	SRA1034564	SRS6080298	SRP246092	single	RNA-Seq	TRANSCRIPTOMIC	cDNA	Illumina HiSeq 3000	17826859	1345497252		GEO	33135964
Fragaria x ananassa	leaf	Leaves; Leaves[source_name]	PRJNA603963	SAMN13944696	SRX7650838	SRR10989419	SRA1034564	SRS6080299	SRP246092	single	RNA-Seq	TRANSCRIPTOMIC	cDNA	Illumina HiSeq 3000	17503189	1320738610		GEO	33135964
Fragaria x ananassa	leaf	Leaves; Leaves[source_name]	PRJNA603963	SAMN13944698	SRX7650837	SRR10989418	SRA1034564	SRS6080296	SRP246092	single	RNA-Seq	TRANSCRIPTOMIC	cDNA	Illumina HiSeq 3000	16418215	1238988032		GEO	33135964
Fragaria x ananassa	leaf	Leaves; Leaves[source_name]	PRJNA603963	SAMN13944685	SRX7650836	SRR10989417	SRA1034564	SRS6080297	SRP246092	single	RNA-Seq	TRANSCRIPTOMIC	cDNA	Illumina HiSeq 3000	16204776	1222733834		GEO	33135964
Fragaria x ananassa	leaf	Leaves; Leaves[source_name]	PRJNA603963	SAMN13944686	SRX7650835	SRR10989416	SRA1034564	SRS6080294	SRP246092	single	RNA-Seq	TRANSCRIPTOMIC	cDNA	Illumina HiSeq 3000	15557937	1174474679		GEO	33135964
Fragaria x ananassa	leaf	Leaves; Leaves[source_name]	PRJNA603963	SAMN13944687	SRX7650834	SRR10989415	SRA1034564	SRS6080295	SRP246092	single	RNA-Seq	TRANSCRIPTOMIC	cDNA	Illumina HiSeq 3000	25521761	1925563617		GEO	33135964
Fragaria x ananassa	leaf	Leaves; Leaves[source_name]	PRJNA603963	SAMN13944688	SRX7650833	SRR10989414	SRA1034564	SRS6080292	SRP246092	single	RNA-Seq	TRANSCRIPTOMIC	cDNA	Illumina HiSeq 3000	18041738	1361390418		GEO	33135964
Fragaria x ananassa	leaf	Leaves; Leaves[source_name]	PRJNA603963	SAMN13944689	SRX7650832	SRR10989413	SRA1034564	SRS6080293	SRP246092	single	RNA-Seq	TRANSCRIPTOMIC	cDNA	Illumina HiSeq 3000	16930582	1277816968		GEO	33135964
Fragaria x ananassa	leaf	leaves	PRJNA977468	SAMN35524597	SRX20566798	SRR24794412	SRA1647537	SRS17871321	SRP440681	paired	RNA-Seq	TRANSCRIPTOMIC	RANDOM	Illumina NovaSeq 6000	69608323	20882000000	College of Life Science,	Northeast Forestry University
Fragaria x ananassa	flower	flower	PRJNA761556	SAMN21354871	SRX14216247	SRR18064495	SRA1374390	SRS12037853	SRP360442	paired	RNA-Seq	TRANSCRIPTOMIC	PCR	Illumina NovaSeq 6000	24636345	7359226964	Institute of Economic Crops	Hubei Academy of Agricultural Sciences
Fragaria x ananassa	flower	flower	PRJNA761556	SAMN21354863	SRX14216246	SRR18064496	SRA1374390	SRS12037867	SRP360442	paired	RNA-Seq	TRANSCRIPTOMIC	PCR	Illumina NovaSeq 6000	21743177	6494536852	Institute of Economic Crops	Hubei Academy of Agricultural Sciences
Fragaria x ananassa	flower	flower	PRJNA761556	SAMN21354863	SRX14216245	SRR18064497	SRA1374390	SRS12037867	SRP360442	paired	RNA-Seq	TRANSCRIPTOMIC	PCR	Illumina NovaSeq 6000	20593942	6153204262	Institute of Economic Crops	Hubei Academy of Agricultural Sciences
Fragaria x ananassa	flower	flower	PRJNA761556	SAMN21354863	SRX14216244	SRR18064498	SRA1374390	SRS12037867	SRP360442	paired	RNA-Seq	TRANSCRIPTOMIC	PCR	Illumina NovaSeq 6000	23003653	6875248982	Institute of Economic Crops	Hubei Academy of Agricultural Sciences
Fragaria x ananassa	flower	flower	PRJNA761556	SAMN21354870	SRX14216243	SRR18064499	SRA1374390	SRS12037861	SRP360442	paired	RNA-Seq	TRANSCRIPTOMIC	PCR	Illumina NovaSeq 6000	21725709	6479755984	Institute of Economic Crops	Hubei Academy of Agricultural Sciences
Fragaria x ananassa	flower	flower	PRJNA761556	SAMN21354877	SRX14216242	SRR18064500	SRA1374390	SRS12037866	SRP360442	paired	RNA-Seq	TRANSCRIPTOMIC	PCR	Illumina NovaSeq 6000	32731717	9784964922	Institute of Economic Crops	Hubei Academy of Agricultural Sciences
Fragaria x ananassa	flower	flower	PRJNA761556	SAMN21354877	SRX14216241	SRR18064501	SRA1374390	SRS12037866	SRP360442	paired	RNA-Seq	TRANSCRIPTOMIC	PCR	Illumina NovaSeq 6000	36410500	10886000000	Institute of Economic Crops	Hubei Academy of Agricultural Sciences
Fragaria x ananassa	flower	flower	PRJNA761556	SAMN21354877	SRX14216240	SRR18064502	SRA1374390	SRS12037866	SRP360442	paired	RNA-Seq	TRANSCRIPTOMIC	PCR	Illumina NovaSeq 6000	46618013	13949000000	Institute of Economic Crops	Hubei Academy of Agricultural Sciences
Fragaria x ananassa	flower	flower	PRJNA761556	SAMN21354869	SRX14216239	SRR18064503	SRA1374390	SRS12037865	SRP360442	paired	RNA-Seq	TRANSCRIPTOMIC	PCR	Illumina NovaSeq 6000	30028123	8969995796	Institute of Economic Crops	Hubei Academy of Agricultural Sciences
Fragaria x ananassa	flower	flower	PRJNA761556	SAMN21354869	SRX14216238	SRR18064504	SRA1374390	SRS12037865	SRP360442	paired	RNA-Seq	TRANSCRIPTOMIC	PCR	Illumina NovaSeq 6000	29500468	8813357122	Institute of Economic Crops	Hubei Academy of Agricultural Sciences
Fragaria x ananassa	flower	flower	PRJNA761556	SAMN21354869	SRX14216237	SRR18064505	SRA1374390	SRS12037865	SRP360442	paired	RNA-Seq	TRANSCRIPTOMIC	PCR	Illumina NovaSeq 6000	41202846	12321000000	Institute of Economic Crops	Hubei Academy of Agricultural Sciences
Fragaria x ananassa	flower	flower	PRJNA761556	SAMN21354876	SRX14216236	SRR18064506	SRA1374390	SRS12037864	SRP360442	paired	RNA-Seq	TRANSCRIPTOMIC	PCR	Illumina NovaSeq 6000	47418727	14193000000	Institute of Economic Crops	Hubei Academy of Agricultural Sciences
Fragaria x ananassa	flower	flower	PRJNA761556	SAMN21354876	SRX14216235	SRR18064507	SRA1374390	SRS12037864	SRP360442	paired	RNA-Seq	TRANSCRIPTOMIC	PCR	Illumina NovaSeq 6000	36627221	10956000000	Institute of Economic Crops	Hubei Academy of Agricultural Sciences
Fragaria x ananassa	flower	flower	PRJNA761556	SAMN21354870	SRX14216234	SRR18064508	SRA1374390	SRS12037861	SRP360442	paired	RNA-Seq	TRANSCRIPTOMIC	PCR	Illumina NovaSeq 6000	21678737	6476264560	Institute of Economic Crops	Hubei Academy of Agricultural Sciences
Fragaria x ananassa	flower	flower	PRJNA761556	SAMN21354876	SRX14216233	SRR18064509	SRA1374390	SRS12037864	SRP360442	paired	RNA-Seq	TRANSCRIPTOMIC	PCR	Illumina NovaSeq 6000	51045685	15279000000	Institute of Economic Crops	Hubei Academy of Agricultural Sciences
Fragaria x ananassa	flower	flower	PRJNA761556	SAMN21354868	SRX14216232	SRR18064510	SRA1374390	SRS12037863	SRP360442	paired	RNA-Seq	TRANSCRIPTOMIC	PCR	Illumina NovaSeq 6000	24322261	7269942840	Institute of Economic Crops	Hubei Academy of Agricultural Sciences
Fragaria x ananassa	flower	flower	PRJNA761556	SAMN21354868	SRX14216231	SRR18064511	SRA1374390	SRS12037863	SRP360442	paired	RNA-Seq	TRANSCRIPTOMIC	PCR	Illumina NovaSeq 6000	21311401	6374827748	Institute of Economic Crops	Hubei Academy of Agricultural Sciences
Fragaria x ananassa	flower	flower	PRJNA761556	SAMN21354868	SRX14216230	SRR18064512	SRA1374390	SRS12037863	SRP360442	paired	RNA-Seq	TRANSCRIPTOMIC	PCR	Illumina NovaSeq 6000	23184500	6934709040	Institute of Economic Crops	Hubei Academy of Agricultural Sciences
Fragaria x ananassa	flower	flower	PRJNA761556	SAMN21354875	SRX14216229	SRR18064513	SRA1374390	SRS12037862	SRP360442	paired	RNA-Seq	TRANSCRIPTOMIC	PCR	Illumina NovaSeq 6000	32333620	9675736856	Institute of Economic Crops	Hubei Academy of Agricultural Sciences
Fragaria x ananassa	flower	flower	PRJNA761556	SAMN21354875	SRX14216228	SRR18064514	SRA1374390	SRS12037862	SRP360442	paired	RNA-Seq	TRANSCRIPTOMIC	PCR	Illumina NovaSeq 6000	29622493	8851556266	Institute of Economic Crops	Hubei Academy of Agricultural Sciences
Fragaria x ananassa	flower	flower	PRJNA761556	SAMN21354875	SRX14216227	SRR18064515	SRA1374390	SRS12037862	SRP360442	paired	RNA-Seq	TRANSCRIPTOMIC	PCR	Illumina NovaSeq 6000	33406644	10000000000	Institute of Economic Crops	Hubei Academy of Agricultural Sciences
Fragaria x ananassa	flower	flower	PRJNA761556	SAMN21354867	SRX14216226	SRR18064516	SRA1374390	SRS12037860	SRP360442	paired	RNA-Seq	TRANSCRIPTOMIC	PCR	Illumina NovaSeq 6000	35191027	10533000000	Institute of Economic Crops	Hubei Academy of Agricultural Sciences
Fragaria x ananassa	flower	flower	PRJNA761556	SAMN21354867	SRX14216225	SRR18064517	SRA1374390	SRS12037860	SRP360442	paired	RNA-Seq	TRANSCRIPTOMIC	PCR	Illumina NovaSeq 6000	38098804	11404000000	Institute of Economic Crops	Hubei Academy of Agricultural Sciences
Fragaria x ananassa	flower	flower	PRJNA761556	SAMN21354867	SRX14216224	SRR18064518	SRA1374390	SRS12037860	SRP360442	paired	RNA-Seq	TRANSCRIPTOMIC	PCR	Illumina NovaSeq 6000	39246456	11741000000	Institute of Economic Crops	Hubei Academy of Agricultural Sciences
Fragaria x ananassa	flower	flower	PRJNA761556	SAMN21354870	SRX14216223	SRR18064519	SRA1374390	SRS12037861	SRP360442	paired	RNA-Seq	TRANSCRIPTOMIC	PCR	Illumina NovaSeq 6000	23748944	7100041860	Institute of Economic Crops	Hubei Academy of Agricultural Sciences
Fragaria x ananassa	flower	flower	PRJNA761556	SAMN21354874	SRX14216222	SRR18064520	SRA1374390	SRS12037859	SRP360442	paired	RNA-Seq	TRANSCRIPTOMIC	PCR	Illumina NovaSeq 6000	19827305	5946548370	Institute of Economic Crops	Hubei Academy of Agricultural Sciences
Fragaria x ananassa	flower	flower	PRJNA761556	SAMN21354874	SRX14216221	SRR18064521	SRA1374390	SRS12037859	SRP360442	paired	RNA-Seq	TRANSCRIPTOMIC	PCR	Illumina NovaSeq 6000	25284110	7562352172	Institute of Economic Crops	Hubei Academy of Agricultural Sciences
Fragaria x ananassa	flower	flower	PRJNA761556	SAMN21354874	SRX14216220	SRR18064522	SRA1374390	SRS12037859	SRP360442	paired	RNA-Seq	TRANSCRIPTOMIC	PCR	Illumina NovaSeq 6000	23040449	6888024928	Institute of Economic Crops	Hubei Academy of Agricultural Sciences
Fragaria x ananassa	flower	flower	PRJNA761556	SAMN21354866	SRX14216219	SRR18064523	SRA1374390	SRS12037858	SRP360442	paired	RNA-Seq	TRANSCRIPTOMIC	PCR	Illumina NovaSeq 6000	37593683	11250000000	Institute of Economic Crops	Hubei Academy of Agricultural Sciences
Fragaria x ananassa	flower	flower	PRJNA761556	SAMN21354866	SRX14216218	SRR18064524	SRA1374390	SRS12037858	SRP360442	paired	RNA-Seq	TRANSCRIPTOMIC	PCR	Illumina NovaSeq 6000	37431539	11210000000	Institute of Economic Crops	Hubei Academy of Agricultural Sciences
Fragaria x ananassa	flower	flower	PRJNA761556	SAMN21354866	SRX14216217	SRR18064525	SRA1374390	SRS12037858	SRP360442	paired	RNA-Seq	TRANSCRIPTOMIC	PCR	Illumina NovaSeq 6000	26808831	8006673378	Institute of Economic Crops	Hubei Academy of Agricultural Sciences
Fragaria x ananassa	flower	flower	PRJNA761556	SAMN21354873	SRX14216216	SRR18064526	SRA1374390	SRS12037857	SRP360442	paired	RNA-Seq	TRANSCRIPTOMIC	PCR	Illumina NovaSeq 6000	20298018	6065787778	Institute of Economic Crops	Hubei Academy of Agricultural Sciences
Fragaria x ananassa	flower	flower	PRJNA761556	SAMN21354873	SRX14216215	SRR18064527	SRA1374390	SRS12037857	SRP360442	paired	RNA-Seq	TRANSCRIPTOMIC	PCR	Illumina NovaSeq 6000	20776771	6202399234	Institute of Economic Crops	Hubei Academy of Agricultural Sciences
Fragaria x ananassa	flower	flower	PRJNA761556	SAMN21354873	SRX14216214	SRR18064528	SRA1374390	SRS12037857	SRP360442	paired	RNA-Seq	TRANSCRIPTOMIC	PCR	Illumina NovaSeq 6000	23751313	7092509850	Institute of Economic Crops	Hubei Academy of Agricultural Sciences
Fragaria x ananassa	flower	flower	PRJNA761556	SAMN21354865	SRX14216213	SRR18064529	SRA1374390	SRS12037856	SRP360442	paired	RNA-Seq	TRANSCRIPTOMIC	PCR	Illumina NovaSeq 6000	20370951	6083422186	Institute of Economic Crops	Hubei Academy of Agricultural Sciences
Fragaria x ananassa	flower	flower	PRJNA761556	SAMN21354862	SRX14216212	SRR18064530	SRA1374390	SRS12037852	SRP360442	paired	RNA-Seq	TRANSCRIPTOMIC	PCR	Illumina NovaSeq 6000	20371928	6089494862	Institute of Economic Crops	Hubei Academy of Agricultural Sciences
Fragaria x ananassa	flower	flower	PRJNA761556	SAMN21354865	SRX14216211	SRR18064531	SRA1374390	SRS12037856	SRP360442	paired	RNA-Seq	TRANSCRIPTOMIC	PCR	Illumina NovaSeq 6000	21411840	6397219206	Institute of Economic Crops	Hubei Academy of Agricultural Sciences
Fragaria x ananassa	flower	flower	PRJNA761556	SAMN21354865	SRX14216210	SRR18064532	SRA1374390	SRS12037856	SRP360442	paired	RNA-Seq	TRANSCRIPTOMIC	PCR	Illumina NovaSeq 6000	24172708	7220311526	Institute of Economic Crops	Hubei Academy of Agricultural Sciences
Fragaria x ananassa	flower	flower	PRJNA761556	SAMN21354872	SRX14216209	SRR18064533	SRA1374390	SRS12037855	SRP360442	paired	RNA-Seq	TRANSCRIPTOMIC	PCR	Illumina NovaSeq 6000	21651778	6473386310	Institute of Economic Crops	Hubei Academy of Agricultural Sciences
Fragaria x ananassa	flower	flower	PRJNA761556	SAMN21354872	SRX14216208	SRR18064534	SRA1374390	SRS12037855	SRP360442	paired	RNA-Seq	TRANSCRIPTOMIC	PCR	Illumina NovaSeq 6000	20508236	6125241458	Institute of Economic Crops	Hubei Academy of Agricultural Sciences
Fragaria x ananassa	flower	flower	PRJNA761556	SAMN21354872	SRX14216207	SRR18064535	SRA1374390	SRS12037855	SRP360442	paired	RNA-Seq	TRANSCRIPTOMIC	PCR	Illumina NovaSeq 6000	23866580	7136594860	Institute of Economic Crops	Hubei Academy of Agricultural Sciences
Fragaria x ananassa	flower	flower	PRJNA761556	SAMN21354864	SRX14216206	SRR18064536	SRA1374390	SRS12037854	SRP360442	paired	RNA-Seq	TRANSCRIPTOMIC	PCR	Illumina NovaSeq 6000	23889652	7142086668	Institute of Economic Crops	Hubei Academy of Agricultural Sciences
Fragaria x ananassa	flower	flower	PRJNA761556	SAMN21354864	SRX14216205	SRR18064537	SRA1374390	SRS12037854	SRP360442	paired	RNA-Seq	TRANSCRIPTOMIC	PCR	Illumina NovaSeq 6000	21250134	6352417078	Institute of Economic Crops	Hubei Academy of Agricultural Sciences
Fragaria x ananassa	flower	flower	PRJNA761556	SAMN21354864	SRX14216204	SRR18064538	SRA1374390	SRS12037854	SRP360442	paired	RNA-Seq	TRANSCRIPTOMIC	PCR	Illumina NovaSeq 6000	21095647	6305127368	Institute of Economic Crops	Hubei Academy of Agricultural Sciences
Fragaria x ananassa	flower	flower	PRJNA761556	SAMN21354871	SRX14216203	SRR18064539	SRA1374390	SRS12037853	SRP360442	paired	RNA-Seq	TRANSCRIPTOMIC	PCR	Illumina NovaSeq 6000	21895565	6552799036	Institute of Economic Crops	Hubei Academy of Agricultural Sciences
Fragaria x ananassa	flower	flower	PRJNA761556	SAMN21354871	SRX14216202	SRR18064540	SRA1374390	SRS12037853	SRP360442	paired	RNA-Seq	TRANSCRIPTOMIC	PCR	Illumina NovaSeq 6000	23608744	7056739548	Institute of Economic Crops	Hubei Academy of Agricultural Sciences
Fragaria x ananassa	flower	flower	PRJNA761556	SAMN21354862	SRX14216201	SRR18064541	SRA1374390	SRS12037852	SRP360442	paired	RNA-Seq	TRANSCRIPTOMIC	PCR	Illumina NovaSeq 6000	23732427	7092672748	Institute of Economic Crops	Hubei Academy of Agricultural Sciences
Fragaria x ananassa	flower	flower	PRJNA761556	SAMN21354862	SRX14216200	SRR18064542	SRA1374390	SRS12037852	SRP360442	paired	RNA-Seq	TRANSCRIPTOMIC	PCR	Illumina NovaSeq 6000	21497932	6422639540	Institute of Economic Crops	Hubei Academy of Agricultural Sciences
Fragaria x ananassa	flower	flower	PRJNA508389	SAMN10579388	SRX5113268	SRR8298769	SRA821072	SRS4122047	SRP173045	paired	RNA-Seq	TRANSCRIPTOMIC	size fractionation	Illumina HiSeq 4000	25424785	7627435500	Horticulture	Michigan State University
Fragaria x ananassa	flower	flower	PRJNA508389	SAMN10579387	SRX5113267	SRR8298770	SRA821072	SRS4122046	SRP173045	paired	RNA-Seq	TRANSCRIPTOMIC	size fractionation	Illumina HiSeq 4000	35001962	10501000000	Horticulture	Michigan State University
Fragaria x ananassa	stem	shoot apical meristem	PRJNA752491	SAMN20599511	SRX11859671	SRR15561554	SRA1281884	SRS9872310	SRP333625	paired	RNA-Seq	TRANSCRIPTOMIC	cDNA	Illumina HiSeq 4000	25379439	7585185347	Pomology	China Agricultural University
Fragaria x ananassa	leaf	Leaf mid-rib, petiole	PRJNA752836	SAMN20608186	SRX11795367	SRR15495641	SRA1273914	SRS9795517	SRP332776	single	RNA-Seq	TRANSCRIPTOMIC	RT-PCR	Illumina HiSeq 4000	25587469	1919060175	School of Biology and Environmental Science	Queensland University of Technology	35205129
Fragaria x ananassa	leaf	Leaf mid-rib, petiole	PRJNA752836	SAMN20608185	SRX11795366	SRR15495642	SRA1273914	SRS9795524	SRP332776	single	RNA-Seq	TRANSCRIPTOMIC	RT-PCR	Illumina HiSeq 4000	116892122	11689000000	School of Biology and Environmental Science	Queensland University of Technology	35205129
Fragaria x ananassa	leaf	Leaf mid-rib, petiole	PRJNA752836	SAMN20608186	SRX11795340	SRR15495668	SRA1273914	SRS9795517	SRP332776	paired	RNA-Seq	TRANSCRIPTOMIC	RT-PCR	Illumina HiSeq 4000	59357867	11872000000	School of Biology and Environmental Science	Queensland University of Technology	35205129
Fragaria x ananassa	leaf	Leaf flesh	PRJNA754844	SAMN20804456	SRX11764320	SRR15465206	SRA1278355	SRS9781985	SRP332657	paired	RNA-Seq	TRANSCRIPTOMIC	RANDOM	Illumina NovaSeq 6000	24004384	7201315200	Institute of Horticulture	ZheJiang Academy of Agricultural Sciences
Fragaria x ananassa	leaf	Leaf flesh	PRJNA754844	SAMN20804455	SRX11764319	SRR15465207	SRA1278355	SRS9781984	SRP332657	paired	RNA-Seq	TRANSCRIPTOMIC	RANDOM	Illumina NovaSeq 6000	24975463	7492638900	Institute of Horticulture	ZheJiang Academy of Agricultural Sciences
Fragaria x ananassa	leaf	Leaf flesh	PRJNA754844	SAMN20804454	SRX11764318	SRR15465208	SRA1278355	SRS9781983	SRP332657	paired	RNA-Seq	TRANSCRIPTOMIC	RANDOM	Illumina NovaSeq 6000	21343850	6403155000	Institute of Horticulture	ZheJiang Academy of Agricultural Sciences
Fragaria x ananassa	leaf	Leaf flesh	PRJNA754844	SAMN20804453	SRX11764317	SRR15465209	SRA1278355	SRS9781982	SRP332657	paired	RNA-Seq	TRANSCRIPTOMIC	RANDOM	Illumina NovaSeq 6000	21135620	6340686000	Institute of Horticulture	ZheJiang Academy of Agricultural Sciences
Fragaria x ananassa	leaf	Leaf flesh	PRJNA754844	SAMN20804452	SRX11764316	SRR15465210	SRA1278355	SRS9781980	SRP332657	paired	RNA-Seq	TRANSCRIPTOMIC	RANDOM	Illumina NovaSeq 6000	29057967	8717390100	Institute of Horticulture	ZheJiang Academy of Agricultural Sciences
Fragaria x ananassa	leaf	Leaf flesh	PRJNA754844	SAMN20804451	SRX11764315	SRR15465211	SRA1278355	SRS9781978	SRP332657	paired	RNA-Seq	TRANSCRIPTOMIC	RANDOM	Illumina NovaSeq 6000	20838806	6251641800	Institute of Horticulture	ZheJiang Academy of Agricultural Sciences
Fragaria x ananassa	leaf	Leaf flesh	PRJNA754844	SAMN20804450	SRX11764314	SRR15465212	SRA1278355	SRS9781979	SRP332657	paired	RNA-Seq	TRANSCRIPTOMIC	RANDOM	Illumina NovaSeq 6000	25794671	7738401300	Institute of Horticulture	ZheJiang Academy of Agricultural Sciences
Fragaria x ananassa	leaf	Leaf flesh	PRJNA754844	SAMN20804449	SRX11764313	SRR15465213	SRA1278355	SRS9781981	SRP332657	paired	RNA-Seq	TRANSCRIPTOMIC	RANDOM	Illumina NovaSeq 6000	22227196	6668158800	Institute of Horticulture	ZheJiang Academy of Agricultural Sciences
Fragaria x ananassa	leaf	Leaf flesh	PRJNA754844	SAMN20804458	SRX11764312	SRR15465214	SRA1278355	SRS9781976	SRP332657	paired	RNA-Seq	TRANSCRIPTOMIC	RANDOM	Illumina NovaSeq 6000	23116412	6934923600	Institute of Horticulture	ZheJiang Academy of Agricultural Sciences
Fragaria x ananassa	leaf	Leaf flesh	PRJNA754844	SAMN20804457	SRX11764311	SRR15465215	SRA1278355	SRS9781975	SRP332657	paired	RNA-Seq	TRANSCRIPTOMIC	RANDOM	Illumina NovaSeq 6000	22288662	6686598600	Institute of Horticulture	ZheJiang Academy of Agricultural Sciences
Fragaria x ananassa	leaf	Leaf flesh	PRJNA754844	SAMN20804448	SRX11764310	SRR15465216	SRA1278355	SRS9781974	SRP332657	paired	RNA-Seq	TRANSCRIPTOMIC	RANDOM	Illumina NovaSeq 6000	30464061	9139218300	Institute of Horticulture	ZheJiang Academy of Agricultural Sciences
Fragaria x ananassa	leaf	Leaf flesh	PRJNA754844	SAMN20804447	SRX11764309	SRR15465217	SRA1278355	SRS9781977	SRP332657	paired	RNA-Seq	TRANSCRIPTOMIC	RANDOM	Illumina NovaSeq 6000	22504057	6751217100	Institute of Horticulture	ZheJiang Academy of Agricultural Sciences
Fragaria x ananassa	fruit	Fruit flesh without skin and achenes	PRJNA728506	SAMN19030612	SRX10826065	SRR14477870	SRA1230116	SRS8910438	SRP319104	paired	RNA-Seq	TRANSCRIPTOMIC	PolyA	Illumina NovaSeq 6000	49843744	10068000000	Vegetable Research Division	National Institute of Horticultural and Herbal Science
Fragaria x ananassa	fruit	Fruit flesh without skin and achenes	PRJNA728506	SAMN19030657	SRX10826062	SRR14477873	SRA1230116	SRS8910437	SRP319104	paired	RNA-Seq	TRANSCRIPTOMIC	PolyA	Illumina NovaSeq 6000	50691418	10240000000	Vegetable Research Division	National Institute of Horticultural and Herbal Science
Fragaria x ananassa	fruit	Skin with achenes	PRJNA728506	SAMN19030655	SRX10826069	SRR14477866	SRA1230116	SRS8910439	SRP319104	paired	RNA-Seq	TRANSCRIPTOMIC	PolyA	Illumina NovaSeq 6000	47992761	9694537722	Vegetable Research Division	National Institute of Horticultural and Herbal Science
Fragaria x ananassa	fruit	Skin with achenes	PRJNA728506	SAMN19030597	SRX10826063	SRR14477872	SRA1230116	SRS8910436	SRP319104	paired	RNA-Seq	TRANSCRIPTOMIC	PolyA	Illumina NovaSeq 6000	62099557	12544000000	Vegetable Research Division	National Institute of Horticultural and Herbal Science
Fragaria x ananassa	fruit	flesh	PRJNA707132	SAMN18175110	SRX10250696	SRR13870185	SRA1203574	SRS8391522	SRP309562	paired	RNA-Seq	TRANSCRIPTOMIC	cDNA	Illumina HiSeq 2500	31926295	9555682102	Institute of Pomology	Jiangsu Academy of Agricultural Sciences
Fragaria x ananassa	fruit	flesh	PRJNA707132	SAMN18175109	SRX10250693	SRR13870188	SRA1203574	SRS8391521	SRP309562	paired	RNA-Seq	TRANSCRIPTOMIC	cDNA	Illumina HiSeq 2500	32501536	9726978520	Institute of Pomology	Jiangsu Academy of Agricultural Sciences
Fragaria x ananassa	fruit	flesh	PRJNA448355	SAMN08828860	SRX3872123	SRR6925925	SRA679524	SRS3113639	SRP136917	paired	RNA-Seq	TRANSCRIPTOMIC	RT-PCR	Illumina HiSeq 2000	58539978	15806000000	College of Horticulture	Sichuan Agricultural University
Fragaria x ananassa	fruit	flesh	PRJNA448355	SAMN08828860	SRX3872118	SRR6925930	SRA679524	SRS3113639	SRP136917	paired	RNA-Seq	TRANSCRIPTOMIC	RT-PCR	Illumina HiSeq 2000	50202387	13555000000	College of Horticulture	Sichuan Agricultural University
Fragaria x ananassa	fruit	flesh	PRJNA448355	SAMN08828860	SRX3872117	SRR6925931	SRA679524	SRS3113639	SRP136917	paired	RNA-Seq	TRANSCRIPTOMIC	RT-PCR	Illumina HiSeq 2000	49959911	13489000000	College of Horticulture	Sichuan Agricultural University
Fragaria x ananassa	fruit	flesh	PRJNA448355	SAMN08828860	SRX3872116	SRR6925932	SRA679524	SRS3113639	SRP136917	paired	RNA-Seq	TRANSCRIPTOMIC	RT-PCR	Illumina HiSeq 2000	33539982	9055795140	College of Horticulture	Sichuan Agricultural University
Fragaria x ananassa	fruit	flesh	PRJNA448355	SAMN08828860	SRX3872115	SRR6925933	SRA679524	SRS3113639	SRP136917	paired	RNA-Seq	TRANSCRIPTOMIC	RT-PCR	Illumina HiSeq 2000	50458686	13624000000	College of Horticulture	Sichuan Agricultural University
Fragaria x ananassa	fruit	fruit flesh	PRJNA355066	SAMN06053769	SRX2374093	SRR5052828	SRA498686	SRS1817986	SRP094021	single	RNA-Seq	TRANSCRIPTOMIC	PolyA	Illumina HiSeq 2500	46497297	7110120940		Zhejiang Academy of Agricultural Sciences
Fragaria x ananassa	fruit	receptacles; RNA from strawberry receptacles[source_name]	PRJNA635423	SAMN15040617	SRX8408865	SRR11858769	SRA1080562	SRS6721224	SRP264990	paired	RNA-Seq	TRANSCRIPTOMIC	cDNA	Illumina HiSeq 4000	13499051	4049715300		GEO
Fragaria x ananassa	fruit	receptacles; RNA from strawberry receptacles[source_name]	PRJNA635423	SAMN15040618	SRX8408864	SRR11858768	SRA1080562	SRS6721223	SRP264990	paired	RNA-Seq	TRANSCRIPTOMIC	cDNA	Illumina HiSeq 4000	14770190	4431057000		GEO
Fragaria x ananassa	fruit	receptacles; RNA from strawberry receptacles[source_name]	PRJNA635423	SAMN15040619	SRX8408863	SRR11858767	SRA1080562	SRS6721222	SRP264990	paired	RNA-Seq	TRANSCRIPTOMIC	cDNA	Illumina HiSeq 4000	16384262	4915278600		GEO
Fragaria x ananassa	stem	axillary bud	PRJNA632583	SAMN14913470	SRX8358200	SRR11806824	SRA1076713	SRS6674299	SRP262147	paired	RNA-Seq	TRANSCRIPTOMIC	cDNA	Illumina HiSeq 4000	22560642	6728640097	Pomology	China Agricultural University
Fragaria x ananassa	stem	shoot apical meristem cells	PRJDB8647	SAMD00181668	DRX178210	DRR187738	DRA008783	DRS130029	DRP005992	paired	RNA-Seq	TRANSCRIPTOMIC	other	Illumina HiSeq 2000	24786625	4610312250	Laboratory of Horticultural Science, Graduate School of Bioagricultural Sciences, Nagoya University	NAGOYA
Fragaria x ananassa	stem	shoot apical meristem cells	PRJDB8647	SAMD00181667	DRX178209	DRR187737	DRA008783	DRS130028	DRP005992	paired	RNA-Seq	TRANSCRIPTOMIC	other	Illumina HiSeq 2000	20733342	3856401612	Laboratory of Horticultural Science, Graduate School of Bioagricultural Sciences, Nagoya University	NAGOYA
Fragaria x ananassa	stem	shoot apical meristem cells	PRJDB8647	SAMD00181666	DRX178208	DRR187736	DRA008783	DRS130027	DRP005992	paired	RNA-Seq	TRANSCRIPTOMIC	other	Illumina HiSeq 2000	24178952	4497285072	Laboratory of Horticultural Science, Graduate School of Bioagricultural Sciences, Nagoya University	NAGOYA
Fragaria x ananassa	stem	shoot apical meristem cells	PRJDB8647	SAMD00181665	DRX178207	DRR187735	DRA008783	DRS130026	DRP005992	paired	RNA-Seq	TRANSCRIPTOMIC	other	Illumina HiSeq 2000	33186780	6172741080	Laboratory of Horticultural Science, Graduate School of Bioagricultural Sciences, Nagoya University	NAGOYA
Fragaria x ananassa	fruit	receptacle	PRJNA473417	SAMN09273441	SRX4140029	SRR7233618	SRA712392	SRS3353877	SRP149316	single	RNA-Seq	TRANSCRIPTOMIC	Oligo-dT	Illumina HiSeq 2000	12415683	608368467	College of Horticulture	China Agricultural University
Fragaria x ananassa	fruit	receptacle	PRJNA473417	SAMN09273439	SRX4140028	SRR7233619	SRA712392	SRS3353876	SRP149316	single	RNA-Seq	TRANSCRIPTOMIC	Oligo-dT	Illumina HiSeq 2000	12551461	615021589	College of Horticulture	China Agricultural University
Fragaria x ananassa	fruit	receptacle	PRJNA473417	SAMN09273440	SRX4140027	SRR7233620	SRA712392	SRS3353875	SRP149316	single	RNA-Seq	TRANSCRIPTOMIC	Oligo-dT	Illumina HiSeq 2000	12647475	619726275	College of Horticulture	China Agricultural University
Fragaria x ananassa	fruit	receptacle	PRJNA320931	SAMN04633479	SRX1756112	SRR3497058	SRA424691	SRS1432795	SRP074814	paired	RNA-Seq	TRANSCRIPTOMIC	PolyA	Illumina HiSeq 2500	71178901	17795000000		University of huazhong agriculture	27997733
Fragaria x ananassa	fruit	Whole fruit	PRJNA564159	SAMN12704194	SRX6809976	SRR10076577	SRA957297	SRS5353932	SRP220554	paired	RNA-Seq	TRANSCRIPTOMIC	DNase	Illumina HiSeq 2500	34343254	10372000000	plant science	seoul national university
Fragaria x ananassa	fruit	Whole fruit	PRJNA564159	SAMN12704193	SRX6809974	SRR10076579	SRA957297	SRS5353934	SRP220554	paired	RNA-Seq	TRANSCRIPTOMIC	DNase	Illumina HiSeq 2500	20576978	6214247356	plant science	seoul national university
Fragaria x ananassa	fruit	Whole fruit	PRJNA564159	SAMN12704192	SRX6809971	SRR10076582	SRA957297	SRS5353933	SRP220554	paired	RNA-Seq	TRANSCRIPTOMIC	DNase	Illumina HiSeq 2500	30541585	9223558670	plant science	seoul national university
Fragaria x ananassa	fruit	Whole fruit	PRJNA564159	SAMN12704192	SRX6809970	SRR10076583	SRA957297	SRS5353933	SRP220554	paired	RNA-Seq	TRANSCRIPTOMIC	DNase	Illumina HiSeq 2500	27446992	8288991584	plant science	seoul national university
Fragaria x ananassa	fruit	Whole fruit	PRJNA564159	SAMN12704191	SRX6809969	SRR10076584	SRA957297	SRS5353931	SRP220554	paired	RNA-Seq	TRANSCRIPTOMIC	DNase	Illumina HiSeq 2500	24179439	7302190578	plant science	seoul national university
Fragaria x ananassa	fruit	Whole fruit	PRJNA564159	SAMN12704191	SRX6809966	SRR10076587	SRA957297	SRS5353931	SRP220554	paired	RNA-Seq	TRANSCRIPTOMIC	DNase	Illumina HiSeq 2500	24155522	7294967644	plant science	seoul national university
Fragaria x ananassa	fruit	Whole fruit	PRJNA421027	SAMN08130430	SRX3443028	SRR6345708	SRA636028	SRS2733681	SRP126111	paired	RNA-Seq	TRANSCRIPTOMIC	DNase	Illumina HiSeq 2500	11358571	5702002642	plant science	ejinlees shared submissions
Fragaria x ananassa	fruit	Whole fruit	PRJNA421027	SAMN08130429	SRX3443027	SRR6345709	SRA636028	SRS2733680	SRP126111	paired	RNA-Seq	TRANSCRIPTOMIC	DNase	Illumina HiSeq 2500	12626471	6338488442	plant science	ejinlees shared submissions
Fragaria x ananassa	fruit	Whole fruit	PRJNA421027	SAMN08130429	SRX3443026	SRR6345710	SRA636028	SRS2733680	SRP126111	paired	RNA-Seq	TRANSCRIPTOMIC	DNase	Illumina HiSeq 2500	10750969	5396986438	plant science	ejinlees shared submissions
Fragaria x ananassa	fruit	Whole fruit	PRJNA421027	SAMN08130428	SRX3443024	SRR6345712	SRA636028	SRS2733679	SRP126111	paired	RNA-Seq	TRANSCRIPTOMIC	DNase	Illumina HiSeq 2500	17515019	8792539538	plant science	ejinlees shared submissions
Fragaria x ananassa	fruit	Whole fruit	PRJNA421027	SAMN08130428	SRX3443023	SRR6345713	SRA636028	SRS2733679	SRP126111	paired	RNA-Seq	TRANSCRIPTOMIC	DNase	Illumina HiSeq 2500	15104165	7582290830	plant science	ejinlees shared submissions
Fragaria x ananassa	flower	petal; Pink-flowered strawberry[source_name]	PRJNA517484	SAMN10833722	SRX5301372	SRR8497328	SRA840374	SRS4300289	SRP182706	paired	RNA-Seq	TRANSCRIPTOMIC	cDNA	Illumina HiSeq 4000	26325279	7783138143		GEO	31610785
Fragaria x ananassa	flower	petal; Pink-flowered strawberry[source_name]	PRJNA517484	SAMN10833723	SRX5301371	SRR8497327	SRA840374	SRS4300288	SRP182706	paired	RNA-Seq	TRANSCRIPTOMIC	cDNA	Illumina HiSeq 4000	27576041	8148821469		GEO	31610785
Fragaria x ananassa	flower	petal; Pink-flowered strawberry[source_name]	PRJNA517484	SAMN10833724	SRX5301370	SRR8497326	SRA840374	SRS4300287	SRP182706	paired	RNA-Seq	TRANSCRIPTOMIC	cDNA	Illumina HiSeq 4000	27378530	8097429966		GEO	31610785
Fragaria x ananassa	flower	petal; Pink-flowered strawberry[source_name]	PRJNA517484	SAMN10833725	SRX5301369	SRR8497325	SRA840374	SRS4300286	SRP182706	paired	RNA-Seq	TRANSCRIPTOMIC	cDNA	Illumina HiSeq 4000	26558814	7860930939		GEO	31610785
Fragaria x ananassa	flower	petal; Pink-flowered strawberry[source_name]	PRJNA517484	SAMN10833726	SRX5301368	SRR8497324	SRA840374	SRS4300285	SRP182706	paired	RNA-Seq	TRANSCRIPTOMIC	cDNA	Illumina HiSeq 4000	21865935	6471095392		GEO	31610785
Fragaria x ananassa	flower	petal; Pink-flowered strawberry[source_name]	PRJNA517484	SAMN10833727	SRX5301367	SRR8497323	SRA840374	SRS4300284	SRP182706	paired	RNA-Seq	TRANSCRIPTOMIC	cDNA	Illumina HiSeq 4000	26288031	7761121509		GEO	31610785
[truncated: 39 more rows]
